# Supplementary material for: Roles of WNT6 in Sheep Endometrial Epithelial Cell Cycle Progression and Uterine Glands Organogenesis
Source: Vet Sci. 2021 Dec 9;8(12):316. doi: 10.3390/vetsci8120316 (PMC8708052; doi:10.3390/vetsci8120316)
Supplement: Supplementary file 1 [file vetsci-08-00316-s001.zip]

Archive with 6 entries (4 files):
- vetsci-1438271-supplementary/
- vetsci-1438271-supplementary/Additional files/
- vetsci-1438271-supplementary/Additional files/Additional file S1.xlsx
- vetsci-1438271-supplementary/Additional files/Additional file S2.xlsx
- vetsci-1438271-supplementary/Additional files/Additional file S3.pdf
- vetsci-1438271-supplementary/Additional files/Additional file S4.pdf
