# Supplementary material for: Roles of WNT6 in Sheep Endometrial Epithelial Cell Cycle Progression and Uterine Glands Organogenesis
Source: Vet Sci. 2021 Dec 9;8(12):316. doi: 10.3390/vetsci8120316 (PMC8708052; doi:10.3390/vetsci8120316)
Supplement: Supplementary file 1 [file vetsci-08-00316-s001.zip › vetsci-1438271-supplementary/Additional files/Additional file S1.xlsx]

## Sheet: Sheet1
gene_name	HP_1_FPKM	HP_1_count	HP_2_FPKM	HP_2_count	HP_3_FPKM	HP_3_count	LP_1_FPKM	LP_1_count	LP_2_FPKM	LP_2_count	LP_3_FPKM	LP_3_count	Pvalue	log2FC	regulated	COG_class	COG_class_annotation	GO_annotation	KEGG_annotation	KEGG_pathway_annotation	KOG_class	KOG_class_annotation	Swiss_Prot_annotation	eggNOG_class	eggNOG_class_annotation	NR_annotation	GO_second_level_annotation
Sheep_newGene_99087	0.652451	617	0.987286	999	0.496036	465	0	0	0	0	0	0	1.45e-24	12.4751	up	--	--	Cellular Component: nucleus (GO:0005634);; Cellular Component: cytoplasm (GO:0005737);;	--	--	[R]	General function prediction only	Craniofacial development protein 2 OS=Bos taurus OX=9913 GN=CFDP2 PE=1 SV=2	S	Function unknown	BCNT, partial [Bos taurus]	cellular component: cell (GO:0005623);; cellular component: organelle (GO:0043226);; cellular component: cell part (GO:0044464)
Sheep_newGene_56309	0	0	0	0	0	0	1.38208	462	1.46863	534	1.19118	467	4.08e-22	-11.8841	down	--	--	Cellular Component: synaptonemal complex (GO:0000795);; Cellular Component: plasma membrane (GO:0005886);; Biological Process: meiotic cell cycle (GO:0007126);; Biological Process: axonogenesis (GO:0007409);; Biological Process: animal organ morphogenesis (GO:0009887);; Cellular Component: integral component of membrane (GO:0016021);; Molecular Function: metal ion binding (GO:0046872);; Biologica…	--	--	--	--	--	S	Function unknown	PREDICTED: UPF0545 protein C22orf39 homolog isoform X1 [Bos taurus]	cellular component: cell (GO:0005623);; cellular component: membrane-enclosed lumen (GO:0031974);; cellular component: organelle (GO:0043226);; cellular component: organelle part (GO:0044422);; cellular component: cell part (GO:0044464);; cellular component: membrane (GO:0016020);; biological process: cellular process (GO:0009987);; biological process: cellular component organization or biogenesi…
OPRK1	0	0	0.004427	3	0.011072	5	1.35356	565	1.43301	652	3.30292	1621	3.32e-19	-8.26157	down	--	--	Cellular Component: plasma membrane (GO:0005886);; Biological Process: immune response (GO:0006955);; Biological Process: phospholipase C-activating G-protein coupled receptor signaling pathway (GO:0007200);; Cellular Component: integral component of membrane (GO:0016021);; Biological Process: opioid receptor signaling pathway (GO:0038003);; Molecular Function: dynorphin receptor activity (GO:003…	K04214|0|oas:780448|K04214 kappa-type opioid receptor | (RefSeq) OPRK1; opioid receptor kappa 1	Neuroactive ligand-receptor interaction (ko04080)	[R]	General function prediction only	Kappa-type opioid receptor OS=Bos taurus OX=9913 GN=OPRK1 PE=2 SV=1	U	Intracellular trafficking, secretion, and vesicular transport	PREDICTED: kappa-type opioid receptor isoform X1 [Ovis aries]	cellular component: cell (GO:0005623);; cellular component: membrane (GO:0016020);; cellular component: cell part (GO:0044464);; biological process: immune system process (GO:0002376);; biological process: response to stimulus (GO:0050896);; biological process: cellular process (GO:0009987);; biological process: signaling (GO:0023052);; biological process: single-organism process (GO:0044699);; b…
LOC101108945	0	0	0	0	0	0	0.813048	178	4.68381	989	7.29324	2629	4.1e-19	-13.1865	down	[FV]	Nucleotide transport and metabolism;; Defense mechanisms	Molecular Function: RNA binding (GO:0003723);; Molecular Function: RNA-directed DNA polymerase activity (GO:0003964);; Molecular Function: aspartic-type endopeptidase activity (GO:0004190);; Molecular Function: RNA-DNA hybrid ribonuclease activity (GO:0004523);; Biological Process: RNA-dependent DNA biosynthetic process (GO:0006278);; Biological Process: proteolysis (GO:0006508);; Molecular Funct…	--	--	--	--	--	L	Replication, recombination and repair	PREDICTED: endogenous retrovirus group K member 9 Pol protein-like [Ovis aries]	molecular function: binding (GO:0005488);; biological process: metabolic process (GO:0008152);; biological process: cellular process (GO:0009987);; molecular function: catalytic activity (GO:0003824);; biological process: single-organism process (GO:0044699)
Sheep_newGene_57813	0	0	0	0	0	0	0.772658	379	2.30425	1378	0.451538	302	4.56e-19	-12.3695	down	--	--	Molecular Function: DNA binding (GO:0003677);; Molecular Function: phosphomannomutase activity (GO:0004615);; Molecular Function: receptor binding (GO:0005102);; Molecular Function: voltage-gated ion channel activity (GO:0005244);; Molecular Function: sodium channel activity (GO:0005272);; Cellular Component: nucleus (GO:0005634);; Cellular Component: peroxisome (GO:0005777);; Cellular Component:…	--	--	--	--	--	S	Function unknown	thymocyte nuclear protein 1 isoform X2 [Odocoileus virginianus texanus]	molecular function: binding (GO:0005488);; biological process: metabolic process (GO:0008152);; molecular function: catalytic activity (GO:0003824);; biological process: cellular process (GO:0009987);; biological process: single-organism process (GO:0044699);; biological process: localization (GO:0051179);; biological process: biological regulation (GO:0065007);; molecular function: transporter a…
Sheep_newGene_97296	0.308255	555	0.444621	866	0.784091	1512	0.008385	11	0.006086	9	0.004921	8	7.57e-19	6.79951	up	--	--	Molecular Function: nucleic acid binding (GO:0003676);; Cellular Component: intracellular (GO:0005622);; Biological Process: regulation of transcription, DNA-templated (GO:0006355);; Molecular Function: metal ion binding (GO:0046872);;	--	--	--	--	--	--	--	hypothetical protein M91_07536, partial [Bos mutus]	molecular function: binding (GO:0005488);; cellular component: cell (GO:0005623);; cellular component: cell part (GO:0044464);; biological process: biological regulation (GO:0065007)
SLC35A4	0.014466	3	0.053737	12	0.016062	4	4.07528	803	3.24549	695	4.04666	934	3.42e-18	-6.88835	down	--	--	Cellular Component: Golgi membrane (GO:0000139);; Molecular Function: sugar:proton symporter activity (GO:0005351);; Biological Process: carbohydrate transport (GO:0008643);; Cellular Component: integral component of membrane (GO:0016021);;	K15273|4.66017e-118|phd:102340795|K15273 solute carrier family 35 (probable UDP-sugar transporter), member A4 | (RefSeq) SLC35A4; solute carrier family 35 member A4	--	[G]	Carbohydrate transport and metabolism	Probable UDP-sugar transporter protein SLC35A4 OS=Bos taurus OX=9913 GN=SLC35A4 PE=2 SV=1	EG	Amino acid transport and metabolism;; Carbohydrate transport and metabolism	PREDICTED: LOW QUALITY PROTEIN: probable UDP-sugar transporter protein SLC35A4 isoform X1 [Ovis aries]	cellular component: cell (GO:0005623);; cellular component: membrane (GO:0016020);; cellular component: organelle (GO:0043226);; cellular component: organelle part (GO:0044422);; cellular component: cell part (GO:0044464);; biological process: cellular process (GO:0009987);; biological process: single-organism process (GO:0044699);; biological process: localization (GO:0051179);; molecular functi…
Sheep_newGene_122005	0	0	0	0	0	0	0.445719	182	0.698651	310	0.914852	437	3.95e-18	-11.1985	down	--	--	Molecular Function: RNA-directed DNA polymerase activity (GO:0003964);; Molecular Function: protein kinase activity (GO:0004672);; Molecular Function: phospholipid binding (GO:0005543);; Cellular Component: proteinaceous extracellular matrix (GO:0005578);; Cellular Component: mitochondrion (GO:0005739);; Cellular Component: plasma membrane (GO:0005886);; Cellular Component: fascia adherens (GO:00…	--	--	--	--	--	--	--	reverse transcriptase-like [Bos taurus]	biological process: metabolic process (GO:0008152);; biological process: cellular process (GO:0009987);; molecular function: catalytic activity (GO:0003824);; molecular function: binding (GO:0005488);; cellular component: extracellular region (GO:0005576);; cellular component: extracellular matrix (GO:0031012);; cellular component: extracellular region part (GO:0044421);; cellular component: cell…
Sheep_newGene_64499	0	0	0	0	0.105788	16	2.51102	3097	2.12351	2833	1.56056	2008	4.49e-18	-8.79307	down	--	--	--	--	--	--	--	--	S	Function unknown	PREDICTED: uncharacterized protein LOC102334977 [Pantholops hodgsonii]	--
LOC106992016	0.421391	48	0.051077	7	0.379925	43	9.68858	889	22.5472	2289	30.1497	3335	5.23e-14	-5.88138	down	--	--	Cellular Component: extracellular region (GO:0005576);; Cellular Component: early endosome (GO:0005769);; Cellular Component: cytosol (GO:0005829);; Biological Process: intracellular protein transport (GO:0006886);; Biological Process: copulation (GO:0007620);; Biological Process: negative regulation of peptidase activity (GO:0010466);; Cellular Component: membrane (GO:0016020);; Molecular Functi…	--	--	[U]	Intracellular trafficking, secretion, and vesicular transport	--	S	Function unknown	PREDICTED: target of Myb protein 1-like [Ovis aries]	cellular component: extracellular region (GO:0005576);; cellular component: cell (GO:0005623);; cellular component: organelle (GO:0043226);; cellular component: cell part (GO:0044464);; biological process: localization (GO:0051179);; biological process: reproduction (GO:0000003);; biological process: reproductive process (GO:0022414);; biological process: multi-organism process (GO:0051704);; bio…
LOC101108868	9.69908	992	4.24669	466	5.6906	577	195.31	19744	181.096	19895	34.2696	4059	2.08e-13	-4.35805	down	--	--	--	K11254|0|oas:101108868|K11254 histone H4 | (RefSeq) uncharacterized LOC101108868	Alcoholism (ko05034);; Viral carcinogenesis (ko05203);; Systemic lupus erythematosus (ko05322)	[B]	Chromatin structure and dynamics	Histone H3.1 OS=Bos taurus OX=9913 PE=1 SV=2	B	Chromatin structure and dynamics	PREDICTED: LOW QUALITY PROTEIN: uncharacterized protein LOC101108868 [Ovis aries]	--
ADGRF4	12.5326	4446	8.12167	3942	9.41563	3890	1.84279	826	1.53055	695	1.86054	824	6.59e-12	2.48573	up	--	--	Molecular Function: G-protein coupled receptor activity (GO:0004930);; Cellular Component: plasma membrane (GO:0005886);; Biological Process: neuropeptide signaling pathway (GO:0007218);; Cellular Component: integral component of membrane (GO:0016021);;	K08457|0|oas:101121979|K08457 G protein-coupled receptor 115 | (RefSeq) ADGRF4, GPR115; adhesion G protein-coupled receptor F4	--	[T]	Signal transduction mechanisms	Adhesion G-protein coupled receptor D1 OS=Bos taurus OX=9913 GN=ADGRD1 PE=2 SV=1	S	Function unknown	PREDICTED: adhesion G protein-coupled receptor F4 [Ovis aries]	biological process: cellular process (GO:0009987);; biological process: signaling (GO:0023052);; biological process: single-organism process (GO:0044699);; biological process: response to stimulus (GO:0050896);; biological process: biological regulation (GO:0065007);; molecular function: receptor activity (GO:0004872);; molecular function: molecular transducer activity (GO:0060089);; cellular com…
MUC4	4.05204	4180	2.62301	2710	4.52886	3765	0.647003	475	0.23141	260	0.931445	743	1.35e-10	2.97064	up	--	--	--	--	--	--	--	--	S	Function unknown	PREDICTED: LOW QUALITY PROTEIN: mucin-4 isoform X1 [Ovis aries]	--
OLFM4	1.53192	423	1.13079	335	11.0129	3013	0.108549	30	0.081908	25	0.060127	20	4.15e-10	5.78063	up	--	--	Cellular Component: extracellular space (GO:0005615);;	--	--	--	--	Myocilin OS=Bos taurus OX=9913 GN=MYOC PE=2 SV=1	U	Intracellular trafficking, secretion, and vesicular transport	PREDICTED: olfactomedin-4 [Ovis aries]	cellular component: extracellular region (GO:0005576);; cellular component: extracellular region part (GO:0044421)
LOC443411	17.7834	11334	10.2019	9956	24.0318	10387	10.8687	2788	8.06947	2336	13.2585	3576	1.29e-09	1.97259	up	--	--	Molecular Function: ion channel activity (GO:0005216);; Biological Process: ion transport (GO:0006811);; Cellular Component: integral component of membrane (GO:0016021);;	K13363|2.55389e-115|oas:443411|K13363 FXYD domain-containing ion transport regulator 6 | (RefSeq) ATP1C, ATP1G1, FXYD2, FXYD6; FXYD domain-containing ion transport regulator 6	--	--	--	FXYD domain-containing ion transport regulator 6 OS=Bos taurus OX=9913 GN=FXYD6 PE=3 SV=1	U	Intracellular trafficking, secretion, and vesicular transport	PREDICTED: sodium/potassium-transporting ATPase subunit gamma isoform X1 [Ovis aries]	biological process: cellular process (GO:0009987);; biological process: single-organism process (GO:0044699);; biological process: localization (GO:0051179);; molecular function: transporter activity (GO:0005215);; cellular component: membrane (GO:0016020);; cellular component: membrane part (GO:0044425)
NTS	2.46914	213	13.0546	1203	44.7141	3807	0.673261	58	0.385818	35	0.184004	19	2.89e-09	5.63518	up	--	--	Molecular Function: neuropeptide hormone activity (GO:0005184);; Cellular Component: extracellular region (GO:0005576);; Cellular Component: transport vesicle (GO:0030133);; Biological Process: regulation of blood vessel size (GO:0050880);;	K05235|1.9594e-123|oas:101108471|K05235 neurotensin | (RefSeq) NTS; neurotensin	--	--	--	Neurotensin/neuromedin N OS=Bos taurus OX=9913 GN=NTS PE=1 SV=3	O	Posttranslational modification, protein turnover, chaperones	PREDICTED: neurotensin/neuromedin N isoform X1 [Ovis aries]	molecular function: binding (GO:0005488);; cellular component: extracellular region (GO:0005576);; cellular component: cell (GO:0005623);; cellular component: organelle (GO:0043226);; cellular component: cell part (GO:0044464);; biological process: multicellular organismal process (GO:0032501);; biological process: single-organism process (GO:0044699);; biological process: biological regulation (…
CRYM	40.5275	5506	151.065	21983	439.421	58329	15.5476	2063	8.79603	1284	2.94448	461	3.71e-09	4.57548	up	[E]	Amino acid transport and metabolism	Biological Process: negative regulation of transcription from RNA polymerase II promoter (GO:0000122);; Molecular Function: transcription corepressor activity (GO:0003714);; Cellular Component: nucleus (GO:0005634);; Cellular Component: mitochondrion (GO:0005739);; Cellular Component: plasma membrane (GO:0005886);; Biological Process: sensory perception of sound (GO:0007605);; Biological Process:…	K18258|0|oas:101102280|K18258 thiomorpholine-carboxylate dehydrogenase [EC:1.5.1.25] | (RefSeq) CRYM; crystallin mu	--	[E]	Amino acid transport and metabolism	Ketimine reductase mu-crystallin OS=Bos taurus OX=9913 GN=CRYM PE=2 SV=1	E	Amino acid transport and metabolism	PREDICTED: ketimine reductase mu-crystallin [Capra hircus]	biological process: biological regulation (GO:0065007);; molecular function: protein binding transcription factor activity (GO:0000988);; cellular component: cell (GO:0005623);; cellular component: organelle (GO:0043226);; cellular component: cell part (GO:0044464);; cellular component: membrane (GO:0016020);; biological process: multicellular organismal process (GO:0032501);; biological process:…
GADD45G	15.6564	1336	41.7836	3805	253.336	20707	5.95265	500	2.96377	274	3.75928	369	6.12e-09	4.62751	up	--	--	Biological Process: activation of MAPKK activity (GO:0000186);; Cellular Component: nucleus (GO:0005634);; Biological Process: negative regulation of protein kinase activity (GO:0006469);; Biological Process: apoptotic process (GO:0006915);; Biological Process: response to stress (GO:0006950);; Biological Process: multicellular organism development (GO:0007275);; Biological Process: cell differen…	K04402|5.44188e-113|phd:102343412|K04402 growth arrest and DNA-damage-inducible protein | (RefSeq) GADD45G; growth arrest and DNA damage inducible gamma	MAPK signaling pathway (ko04010);; FoxO signaling pathway (ko04068);; Cell cycle (ko04110);; p53 signaling pathway (ko04115);; Apoptosis (ko04210)	--	--	Growth arrest and DNA damage-inducible protein GADD45 gamma OS=Bos taurus OX=9913 GN=GADD45G PE=2 SV=1	O	Posttranslational modification, protein turnover, chaperones	PREDICTED: growth arrest and DNA damage-inducible protein GADD45 gamma [Pantholops hodgsonii]	biological process: biological regulation (GO:0065007);; cellular component: cell (GO:0005623);; cellular component: organelle (GO:0043226);; cellular component: cell part (GO:0044464);; biological process: cellular process (GO:0009987);; biological process: single-organism process (GO:0044699);; biological process: response to stimulus (GO:0050896);; biological process: multicellular organismal …
GREB1	6.55129	4930	8.80598	7054	21.7479	15798	2.40665	1705	1.79837	1507	2.20758	1955	6.51e-09	2.55258	up	--	--	--	--	--	--	--	--	S	Function unknown	PREDICTED: LOW QUALITY PROTEIN: protein GREB1 isoform X1 [Ovis aries]	--
UPK1B	15.753	2761	4.30337	816	25.538	4473	0.816848	143	0.441194	84	0.039547	9	8.84e-09	5.15909	up	--	--	Molecular Function: protein binding (GO:0005515);; Cellular Component: endoplasmic reticulum (GO:0005783);; Cellular Component: integral component of membrane (GO:0016021);; Cellular Component: apical plasma membrane (GO:0016324);; Biological Process: epithelial cell differentiation (GO:0030855);; Biological Process: protein localization to cell surface (GO:0034394);;	K17347|0|oas:101104704|K17347 uroplakin-1 | (RefSeq) UPK1B; uroplakin 1B	--	[R]	General function prediction only	Uroplakin-1b OS=Bos taurus OX=9913 GN=UPK1B PE=1 SV=4	S	Function unknown	PREDICTED: uroplakin-1b isoform X1 [Ovis aries]	molecular function: binding (GO:0005488);; cellular component: cell (GO:0005623);; cellular component: organelle (GO:0043226);; cellular component: cell part (GO:0044464);; cellular component: membrane (GO:0016020);; cellular component: membrane part (GO:0044425);; biological process: cellular process (GO:0009987);; biological process: developmental process (GO:0032502);; biological process: sing…
LOC101117431	0.722069	116	1.84387	317	1.25488	200	0.012801	3	0.01162	2	0.074952	14	1.19e-08	5.15936	up	--	--	Molecular Function: structural molecule activity (GO:0005198);; Cellular Component: keratin filament (GO:0045095);; Cellular Component: extracellular exosome (GO:0070062);;	K07604|0|oas:101117431|K07604 type I keratin, acidic | (RefSeq) KRT13; keratin, type I cytoskeletal 13	--	--	--	Keratin, type I cytoskeletal 15 OS=Ovis aries OX=9940 GN=KRT15 PE=2 SV=1	S	Function unknown	PREDICTED: keratin, type I cytoskeletal 13 [Ovis aries musimon]	molecular function: structural molecule activity (GO:0005198);; cellular component: cell (GO:0005623);; cellular component: macromolecular complex (GO:0032991);; cellular component: organelle (GO:0043226);; cellular component: organelle part (GO:0044422);; cellular component: cell part (GO:0044464);; cellular component: extracellular region (GO:0005576);; cellular component: extracellular region …
Sheep_newGene_131404	29.0556	3112	19.5565	2325	33.2873	3714	6.50973	728	2.49783	304	2.13251	280	1.7e-08	2.86904	up	--	--	Biological Process: pyrimidine dimer repair by nucleotide-excision repair (GO:0000720);; Cellular Component: chromatin (GO:0000785);; Cellular Component: nucleus (GO:0005634);; Biological Process: transcription-coupled nucleotide-excision repair (GO:0006283);; Biological Process: chromatin organization (GO:0006325);; Biological Process: regulation of transcription from RNA polymerase II promoter …	--	--	--	--	Non-histone chromosomal protein HMG-14 OS=Bos taurus OX=9913 GN=HMGN1 PE=1 SV=2	S	Function unknown	PREDICTED: uncharacterized protein LOC105607580 isoform X1, partial [Ovis aries]	biological process: metabolic process (GO:0008152);; biological process: cellular process (GO:0009987);; biological process: single-organism process (GO:0044699);; biological process: response to stimulus (GO:0050896);; cellular component: cell (GO:0005623);; cellular component: macromolecular complex (GO:0032991);; cellular component: organelle (GO:0043226);; cellular component: organelle part (…
MFSD2A	8.04266	1659	16.2961	3517	39.7306	7840	3.45903	704	1.70988	368	2.59367	607	2.84e-08	3.06634	up	[G]	Carbohydrate transport and metabolism	--	--	--	[G]	Carbohydrate transport and metabolism	--	G	Carbohydrate transport and metabolism	PREDICTED: sodium-dependent lysophosphatidylcholine symporter 1 isoform X1 [Ovis aries]	--
Sheep_newGene_115818	0.033929	10	0.045131	11	0.007559	3	0.372447	82	1.3076	348	1.17779	313	3.06e-08	-4.80812	down	--	--	Cellular Component: integral component of membrane (GO:0016021);; Cellular Component: viral envelope (GO:0019031);;	--	--	--	--	--	S	Function unknown	PREDICTED: uncharacterized protein LOC106992133 [Ovis aries musimon]	cellular component: membrane (GO:0016020);; cellular component: membrane part (GO:0044425);; cellular component: virion (GO:0019012);; cellular component: virion part (GO:0044423)
LOC101113741	0.032467	4	0.053746	6	0	0	0.804036	80	5.00671	464	0.885275	103	4.15e-08	-5.87313	down	[O]	Posttranslational modification, protein turnover, chaperones	Molecular Function: serine-type endopeptidase activity (GO:0004252);; Biological Process: proteolysis (GO:0006508);;	K09616|3.59036e-108|oas:101113741|K09616 granzyme H (cathepsin G-like 2) [EC:3.4.21.-] | (RefSeq) granzyme H-like	--	[E]	Amino acid transport and metabolism	Mast cell protease 3 OS=Ovis aries OX=9940 PE=2 SV=1	O	Posttranslational modification, protein turnover, chaperones	PREDICTED: granzyme H-like isoform X1 [Ovis aries]	biological process: metabolic process (GO:0008152);; molecular function: catalytic activity (GO:0003824)
LOC101104501	2.81023	360	16.0605	2198	62.5624	7921	0.19094	25	0.30516	42	1.38178	205	6.95e-08	5.4747	up	[J]	Translation, ribosomal structure and biogenesis	Molecular Function: nucleotide binding (GO:0000166);; Biological Process: alternative mRNA splicing, via spliceosome (GO:0000380);; Molecular Function: single-stranded DNA binding (GO:0003697);; Molecular Function: RNA binding (GO:0003723);; Cellular Component: nucleoplasm (GO:0005654);; Cellular Component: nucleolus (GO:0005730);; Cellular Component: cytoplasm (GO:0005737);; Cellular Component: …	K12741|1.55467e-141|umr:103675559|K12741 heterogeneous nuclear ribonucleoprotein A1/A3 | (RefSeq) HNRNPA1; heterogeneous nuclear ribonucleoprotein A1	Spliceosome (ko03040)	[R]	General function prediction only	Heterogeneous nuclear ribonucleoprotein A1 OS=Pan troglodytes OX=9598 GN=HNRNPA1 PE=2 SV=1	S	Function unknown	PREDICTED: heterogeneous nuclear ribonucleoprotein A1 isoform X1 [Ursus maritimus]	molecular function: binding (GO:0005488);; biological process: metabolic process (GO:0008152);; biological process: cellular process (GO:0009987);; cellular component: cell (GO:0005623);; cellular component: organelle (GO:0043226);; cellular component: organelle part (GO:0044422);; cellular component: cell part (GO:0044464);; cellular component: virion (GO:0019012);; biological process: localizat…
LOC105611587	1.03864	839	1.04459	904	0.745558	597	0.046049	37	0.044377	39	0.000811	1	7.99e-08	4.9658	up	--	--	--	--	--	--	--	--	--	--	PREDICTED: translation initiation factor IF-2-like [Ovis aries]	--
B4GALT4	41.2826	10704	48.1972	12731	44.4014	9715	15.7739	3790	10.8267	3779	10.2025	3534	1.18e-07	1.66849	up	[G]	Carbohydrate transport and metabolism	Biological Process: carbohydrate metabolic process (GO:0005975);; Molecular Function: transferase activity, transferring glycosyl groups (GO:0016757);;	K07969|0|oas:101104949|K07969 beta-1,4-galactosyltransferase 4 [EC:2.4.1.90 2.4.1.275 2.4.1.-] | (RefSeq) B4GALT4; beta-1,4-galactosyltransferase 4	Glycosaminoglycan biosynthesis - keratan sulfate (ko00533);; Glycosphingolipid biosynthesis - lacto and neolacto series (ko00601)	[G]	Carbohydrate transport and metabolism	Beta-1,4-galactosyltransferase 3 OS=Bos taurus OX=9913 GN=B4GALT3 PE=2 SV=2	U	Intracellular trafficking, secretion, and vesicular transport	PREDICTED: beta-1,4-galactosyltransferase 4 [Ovis aries]	biological process: metabolic process (GO:0008152);; molecular function: catalytic activity (GO:0003824)
SV2C	0.05781	40	0.03572	37	0.020259	10	0.24231	144	1.3478	960	1.21974	1092	1.28e-07	-4.5176	down	[G]	Carbohydrate transport and metabolism	--	K06258|0|oas:101110415|K06258 MFS transporter, VNT family, synaptic vesicle glycoprotein 2 | (RefSeq) SV2C; synaptic vesicle glycoprotein 2C	ECM-receptor interaction (ko04512)	[R]	General function prediction only	Synaptic vesicle glycoprotein 2A OS=Bos taurus OX=9913 GN=SV2A PE=2 SV=1	U	Intracellular trafficking, secretion, and vesicular transport	PREDICTED: synaptic vesicle glycoprotein 2C [Ovis aries]	--
EMID1	13.263	4666	11.8915	5388	17.2994	5472	4.97412	1856	3.73869	1520	4.42556	1880	4.11e-07	1.66116	up	--	--	Cellular Component: proteinaceous extracellular matrix (GO:0005578);; Cellular Component: endoplasmic reticulum (GO:0005783);; Cellular Component: Golgi apparatus (GO:0005794);;	--	--	--	--	--	S	Function unknown	PREDICTED: LOW QUALITY PROTEIN: EMI domain-containing protein 1 isoform X1 [Ovis aries]	cellular component: extracellular region (GO:0005576);; cellular component: extracellular matrix (GO:0031012);; cellular component: extracellular region part (GO:0044421);; cellular component: cell (GO:0005623);; cellular component: organelle (GO:0043226);; cellular component: cell part (GO:0044464)
COL11A1	0.472732	270	0.851892	604	3.83282	2307	0.077923	52	0.150916	87	0.111791	85	5.03e-07	3.98209	up	[S]	Function unknown	Biological Process: cartilage condensation (GO:0001502);; Biological Process: chondrocyte development (GO:0002063);; Molecular Function: extracellular matrix structural constituent (GO:0005201);; Cellular Component: collagen trimer (GO:0005581);; Biological Process: proteoglycan metabolic process (GO:0006029);; Biological Process: visual perception (GO:0007601);; Biological Process: collagen fibr…	K19721|0|phd:102332931|K19721 collagen, type V/XI/XXIV/XXVII, alpha | (RefSeq) COL11A1; collagen type XI alpha 1 chain	Protein digestion and absorption (ko04974)	[W]	Extracellular structures	Collagen alpha-1(XI) chain (Fragment) OS=Bos taurus OX=9913 GN=COL11A1 PE=1 SV=1	S	Function unknown	PREDICTED: collagen alpha-1(XI) chain isoform X2 [Ovis aries]	biological process: cell aggregation (GO:0098743);; biological process: cellular process (GO:0009987);; biological process: developmental process (GO:0032502);; biological process: single-organism process (GO:0044699);; molecular function: structural molecule activity (GO:0005198);; cellular component: collagen trimer (GO:0005581);; cellular component: macromolecular complex (GO:0032991);; biolog…
LOC101105339	0.146242	16	0.13371	15	0.226248	24	1.9646	201	2.50869	228	2.22727	267	5.04e-07	-3.53345	down	--	--	Molecular Function: transcription factor activity, sequence-specific DNA binding (GO:0003700);; Cellular Component: CCAAT-binding factor complex (GO:0016602);; Molecular Function: sequence-specific DNA binding (GO:0043565);; Biological Process: positive regulation of transcription, DNA-templated (GO:0045893);; Molecular Function: protein heterodimerization activity (GO:0046982);; Molecular Functi…	K08065|4.75708e-152|tup:102497874|K08065 nuclear transcription Y subunit beta | (RefSeq) NFYB; nuclear transcription factor Y subunit beta	Antigen processing and presentation (ko04612);; Tuberculosis (ko05152);; HTLV-I infection (ko05166)	[K]	Transcription	Nuclear transcription factor Y subunit beta OS=Bos taurus OX=9913 GN=NFYB PE=2 SV=1	B	Chromatin structure and dynamics	nuclear transcription factor Y subunit beta [Sus scrofa]	biological process: biological regulation (GO:0065007);; molecular function: nucleic acid binding transcription factor activity (GO:0001071);; cellular component: cell (GO:0005623);; cellular component: macromolecular complex (GO:0032991);; cellular component: organelle (GO:0043226);; cellular component: organelle part (GO:0044422);; cellular component: cell part (GO:0044464);; molecular function…
GDF7	0.315293	454	0.167669	247	0.120693	172	8.65697	11267	2.23442	3449	0.345505	554	5.19e-07	-4.11932	down	--	--	Cellular Component: extracellular region (GO:0005576);; Biological Process: axon guidance (GO:0007411);; Molecular Function: growth factor activity (GO:0008083);; Biological Process: positive regulation of pathway-restricted SMAD protein phosphorylation (GO:0010862);; Biological Process: roof plate formation (GO:0021509);; Biological Process: spinal cord association neuron differentiation (GO:002…	K20013|0|oas:106990980|K20013 growth differentiation factor 7 | (RefSeq) GDF7; growth differentiation factor 7	TGF-beta signaling pathway (ko04350);; Axon guidance (ko04360);; Hippo signaling pathway (ko04390)	[T]	Signal transduction mechanisms	Growth/differentiation factor 7 OS=Chlorocebus aethiops OX=9534 GN=GDF7 PE=2 SV=1	O	Posttranslational modification, protein turnover, chaperones	PREDICTED: LOW QUALITY PROTEIN: growth/differentiation factor 7 [Ovis aries]	cellular component: extracellular region (GO:0005576);; biological process: cellular process (GO:0009987);; biological process: multicellular organismal process (GO:0032501);; biological process: developmental process (GO:0032502);; biological process: locomotion (GO:0040011);; biological process: single-organism process (GO:0044699);; biological process: response to stimulus (GO:0050896);; biolo…
PTHLH	3.1979	418	21.8435	3271	43.1322	5576	2.73333	349	1.73295	243	1.56313	226	5.6e-07	3.5998	up	--	--	Biological Process: endochondral ossification (GO:0001958);; Biological Process: osteoblast development (GO:0002076);; Molecular Function: hormone activity (GO:0005179);; Cellular Component: extracellular region (GO:0005576);; Cellular Component: nucleus (GO:0005634);; Cellular Component: Golgi apparatus (GO:0005794);; Biological Process: adenylate cyclase-activating G-protein coupled receptor si…	--	--	--	--	Parathyroid hormone-related protein OS=Bos taurus OX=9913 GN=PTHLH PE=2 SV=1	O	Posttranslational modification, protein turnover, chaperones	parathyroid hormone-related protein precursor [Capra hircus]	biological process: multicellular organismal process (GO:0032501);; biological process: single-organism process (GO:0044699);; biological process: cellular process (GO:0009987);; biological process: developmental process (GO:0032502);; molecular function: binding (GO:0005488);; cellular component: extracellular region (GO:0005576);; cellular component: cell (GO:0005623);; cellular component: orga…
LOC101110116	0.786031	43	0.607927	36	0.654573	36	3.82507	207	7.28066	428	12.0351	762	7.62e-07	-3.45345	down	[E]	Amino acid transport and metabolism	Cellular Component: mitochondrion (GO:0005739);; Cellular Component: glycine cleavage complex (GO:0005960);; Biological Process: glycine decarboxylation via glycine cleavage system (GO:0019464);;	K02437|5.25806e-89|oas:101110116|K02437 glycine cleavage system H protein | (RefSeq) glycine cleavage system H protein, mitochondrial	Glycine, serine and threonine metabolism (ko00260);; Glyoxylate and dicarboxylate metabolism (ko00630)	[E]	Amino acid transport and metabolism	Glycine cleavage system H protein, mitochondrial OS=Bos taurus OX=9913 GN=GCSH PE=1 SV=1	E	Amino acid transport and metabolism	PREDICTED: glycine cleavage system H protein, mitochondrial [Ovis aries]	cellular component: cell (GO:0005623);; cellular component: organelle (GO:0043226);; cellular component: cell part (GO:0044464);; cellular component: macromolecular complex (GO:0032991);; biological process: metabolic process (GO:0008152);; biological process: cellular process (GO:0009987);; biological process: single-organism process (GO:0044699)
PHF21B	0.692909	249	2.97612	966	7.88285	2461	0.263975	87	0.205282	61	0.320194	134	8.13e-07	3.84568	up	--	--	Molecular Function: zinc ion binding (GO:0008270);;	--	--	[R]	General function prediction only	--	S	Function unknown	PREDICTED: LOW QUALITY PROTEIN: PHD finger protein 21B isoform X1 [Ovis aries]	molecular function: binding (GO:0005488)
NPY1R	6.04216	2166	9.92549	3379	17.9601	6157	2.54352	972	1.73168	1032	1.70382	811	1.03e-06	2.16655	up	--	--	Molecular Function: peptide YY receptor activity (GO:0001601);; Molecular Function: pancreatic polypeptide receptor activity (GO:0001602);; Biological Process: outflow tract morphogenesis (GO:0003151);; Cellular Component: plasma membrane (GO:0005886);; Biological Process: glucose metabolic process (GO:0006006);; Biological Process: G-protein coupled receptor signaling pathway (GO:0007186);; Biol…	K04204|0|oas:443361|K04204 neuropeptide Y receptor type 1 | (RefSeq) NPY1R; neuropeptide Y receptor Y1	cAMP signaling pathway (ko04024);; Neuroactive ligand-receptor interaction (ko04080);; Regulation of lipolysis in adipocytes (ko04923)	[R]	General function prediction only	Neuropeptide Y receptor type 1 OS=Bos taurus OX=9913 GN=NPY1R PE=2 SV=1	U	Intracellular trafficking, secretion, and vesicular transport	PREDICTED: neuropeptide Y receptor type 1 isoform X1 [Ovis aries]	biological process: cellular process (GO:0009987);; biological process: signaling (GO:0023052);; biological process: single-organism process (GO:0044699);; biological process: response to stimulus (GO:0050896);; biological process: biological regulation (GO:0065007);; molecular function: receptor activity (GO:0004872);; molecular function: molecular transducer activity (GO:0060089);; biological p…
GREM1	2.46694	1036	19.2524	8630	59.3782	24585	1.82439	755	1.57925	728	2.78752	1357	1.16e-06	3.74665	up	--	--	Biological Process: cell migration involved in sprouting angiogenesis (GO:0002042);; Biological Process: positive regulation of receptor internalization (GO:0002092);; Biological Process: positive regulation of transcription from RNA polymerase II promoter involved in myocardial precursor cell differentiation (GO:0003257);; Biological Process: mesenchymal to epithelial transition involved in meta…	--	--	--	--	Gremlin-1 OS=Macaca mulatta OX=9544 GN=GREM1 PE=2 SV=1	O	Posttranslational modification, protein turnover, chaperones	PREDICTED: LOW QUALITY PROTEIN: gremlin-1 isoform X1 [Ovis aries]	biological process: cellular process (GO:0009987);; biological process: multicellular organismal process (GO:0032501);; biological process: locomotion (GO:0040011);; biological process: single-organism process (GO:0044699);; biological process: localization (GO:0051179);; biological process: biological regulation (GO:0065007);; biological process: developmental process (GO:0032502);; biological p…
PLA2G4F	2.87511	1445	0.92691	435	1.65423	877	0.134751	123	0.256357	117	0.04877	45	1.22e-06	3.3552	up	--	--	Biological Process: prostaglandin biosynthetic process (GO:0001516);; Molecular Function: lysophospholipase activity (GO:0004622);; Cellular Component: cytosol (GO:0005829);; Biological Process: phospholipid catabolic process (GO:0009395);; Cellular Component: vesicle (GO:0031982);; Cellular Component: ruffle membrane (GO:0032587);; Molecular Function: calcium-dependent phospholipase A2 activity …	K16342|0|oas:101116403|K16342 cytosolic phospholipase A2 [EC:3.1.1.4] | (RefSeq) PLA2G4F; phospholipase A2 group IVF	Glycerophospholipid metabolism (ko00564);; Ether lipid metabolism (ko00565);; Arachidonic acid metabolism (ko00590);; Linoleic acid metabolism (ko00591);; alpha-Linolenic acid metabolism (ko00592);; MAPK signaling pathway (ko04010);; Ras signaling pathway (ko04014);; Phospholipase D signaling pathway (ko04072);; Vascular smooth muscle contraction (ko04270);; VEGF signaling pathway (ko04370);; Pla…	[I]	Lipid transport and metabolism	Cytosolic phospholipase A2 OS=Bos taurus OX=9913 GN=PLA2G4A PE=1 SV=1	I	Lipid transport and metabolism	PREDICTED: cytosolic phospholipase A2 zeta isoform X1 [Ovis aries]	biological process: metabolic process (GO:0008152);; biological process: cellular process (GO:0009987);; biological process: single-organism process (GO:0044699);; molecular function: catalytic activity (GO:0003824);; cellular component: cell (GO:0005623);; cellular component: cell part (GO:0044464);; cellular component: organelle (GO:0043226);; cellular component: membrane (GO:0016020);; cellula…
SNAI2	32.3584	2485	51.4429	4231	96.7155	7358	10.9467	831	14.4535	1192	17.1841	1528	1.24e-06	2.1252	up	--	--	Cellular Component: nuclear chromatin (GO:0000790);; Molecular Function: transcriptional repressor activity, RNA polymerase II core promoter proximal region sequence-specific binding (GO:0001078);; Biological Process: epithelial to mesenchymal transition involved in endocardial cushion formation (GO:0003198);; Biological Process: cell migration involved in endocardial cushion formation (GO:000327…	K05706|0|phd:102331444|K05706 snail 2 | (RefSeq) SNAI2; snail family transcriptional repressor 2	Hippo signaling pathway (ko04390);; Adherens junction (ko04520)	[K]	Transcription	Zinc finger protein SNAI2 OS=Bos taurus OX=9913 GN=SNAI2 PE=2 SV=1	S	Function unknown	zinc finger protein SNAI2 [Ovis aries]	cellular component: cell (GO:0005623);; cellular component: membrane-enclosed lumen (GO:0031974);; cellular component: macromolecular complex (GO:0032991);; cellular component: organelle (GO:0043226);; cellular component: organelle part (GO:0044422);; cellular component: cell part (GO:0044464);; biological process: metabolic process (GO:0008152);; biological process: cellular process (GO:0009987)…
LOC101106024	0.037013	7	0.065845	12	0	0	0.944241	126	0.700043	100	1.08726	169	1.98e-06	-4.27585	down	--	--	--	--	--	--	--	--	O	Posttranslational modification, protein turnover, chaperones	PREDICTED: secreted and transmembrane protein 1A-like [Ovis aries]	--
LOC105605568	0.019802	3	0.040486	5	0.085937	9	0.728429	74	0.722625	80	0.828741	99	2.17e-06	-3.74763	down	[J]	Translation, ribosomal structure and biogenesis	Molecular Function: translation release factor activity (GO:0003747);; Molecular Function: GTPase activity (GO:0003924);; Molecular Function: GTP binding (GO:0005525);; Biological Process: obsolete GTP catabolic process (GO:0006184);; Biological Process: protein methylation (GO:0006479);;	K03267|1.55578e-124|oas:105605568|K03267 peptide chain release factor subunit 3 | (RefSeq) eukaryotic peptide chain release factor GTP-binding subunit ERF3A-like	mRNA surveillance pathway (ko03015)	[J]	Translation, ribosomal structure and biogenesis	Eukaryotic peptide chain release factor GTP-binding subunit ERF3B OS=Pongo abelii OX=9601 GN=GSPT2 PE=2 SV=1	J	Translation, ribosomal structure and biogenesis	PREDICTED: eukaryotic peptide chain release factor GTP-binding subunit ERF3A-like [Ovis aries]	biological process: metabolic process (GO:0008152);; biological process: cellular process (GO:0009987);; biological process: single-organism process (GO:0044699);; biological process: cellular component organization or biogenesis (GO:0071840);; molecular function: binding (GO:0005488);; molecular function: catalytic activity (GO:0003824)
PGF	2.78981	1279	12.5494	6927	5.36306	1840	1.12277	555	0.747435	434	1.42152	682	3.29e-06	2.65666	up	--	--	Biological Process: angiogenesis (GO:0001525);; Biological Process: branching involved in ureteric bud morphogenesis (GO:0001658);; Cellular Component: extracellular region (GO:0005576);; Molecular Function: growth factor activity (GO:0008083);; Biological Process: positive regulation of cell proliferation (GO:0008284);; Cellular Component: membrane (GO:0016020);; Biological Process: cell differe…	K16859|7.97427e-83|oas:443245|K16859 placenta growth factor | (RefSeq) PGF, PLGF; placental growth factor	Ras signaling pathway (ko04014);; Rap1 signaling pathway (ko04015);; PI3K-Akt signaling pathway (ko04151);; Focal adhesion (ko04510);; Pathways in cancer (ko05200)	--	--	Placenta growth factor OS=Bos taurus OX=9913 GN=PGF PE=2 SV=1	A	RNA processing and modification	PREDICTED: placenta growth factor isoform X1 [Ovis aries]	biological process: developmental process (GO:0032502);; biological process: single-organism process (GO:0044699);; biological process: multicellular organismal process (GO:0032501);; cellular component: extracellular region (GO:0005576);; molecular function: binding (GO:0005488);; biological process: biological regulation (GO:0065007);; cellular component: membrane (GO:0016020);; biological proc…
LOC101121216	1223.55	74263	931.331	60550	2655.88	159723	500.83	30047	389.618	25403	181.781	12777	3.5e-06	2.20548	up	--	--	Biological Process: acute-phase response (GO:0006953);; Cellular Component: high-density lipoprotein particle (GO:0034364);;	K17310|2.5572e-93|oas:101121216|K17310 serum amyloid A protein | (RefSeq) serum amyloid A protein-like	--	--	--	Serum amyloid A protein OS=Bos taurus OX=9913 GN=SAA1 PE=1 SV=2	S	Function unknown	PREDICTED: serum amyloid A protein-like [Ovis aries]	biological process: response to stimulus (GO:0050896);; cellular component: extracellular region (GO:0005576);; cellular component: macromolecular complex (GO:0032991);; cellular component: extracellular region part (GO:0044421)
BTG2	15.7657	4044	29.684	8156	59.2224	15051	7.27431	1845	9.29053	2560	9.52395	2829	3.67e-06	2.04787	up	--	--	Biological Process: protein methylation (GO:0006479);; Biological Process: cellular response to DNA damage stimulus (GO:0006974);; Biological Process: associative learning (GO:0008306);; Biological Process: anterior/posterior pattern specification (GO:0009952);; Biological Process: negative regulation of translation (GO:0017148);; Biological Process: dentate gyrus development (GO:0021542);; Biolo…	K14443|8.18546e-108|oas:100620047|K14443 protein Tob/BTG | (RefSeq) BTG2; BTG anti-proliferation factor 2	RNA degradation (ko03018)	[TR]	Signal transduction mechanisms;; General function prediction only	Protein BTG1 OS=Bos taurus OX=9913 GN=BTG1 PE=2 SV=2	S	Function unknown	Protein BTG2, partial [Bos mutus]	biological process: metabolic process (GO:0008152);; biological process: cellular process (GO:0009987);; biological process: response to stimulus (GO:0050896);; biological process: multicellular organismal process (GO:0032501);; biological process: single-organism process (GO:0044699);; biological process: developmental process (GO:0032502);; biological process: biological regulation (GO:0065007)…
SLC38A11	7.96782	3063	8.07002	3123	3.80707	1156	0.122911	57	1.07835	439	1.01544	467	3.79e-06	3.0654	up	--	--	Biological Process: sodium ion transport (GO:0006814);; Biological Process: amino acid transport (GO:0006865);; Cellular Component: integral component of membrane (GO:0016021);;	K14997|0|oas:101104635|K14997 solute carrier family 38 (sodium-coupled neutral amino acid transporter), member 11 | (RefSeq) SLC38A11; solute carrier family 38 member 11	--	[E]	Amino acid transport and metabolism	Putative sodium-coupled neutral amino acid transporter 11 OS=Bos taurus OX=9913 GN=SLC38A11 PE=2 SV=1	E	Amino acid transport and metabolism	PREDICTED: putative sodium-coupled neutral amino acid transporter 11 isoform X1 [Ovis aries]	biological process: single-organism process (GO:0044699);; biological process: localization (GO:0051179);; cellular component: membrane (GO:0016020);; cellular component: membrane part (GO:0044425)
ADAMTS4	3.88057	1384	22.5074	9267	55.0965	21104	3.84347	1403	1.67065	628	3.68896	1576	4.38e-06	3.26341	up	--	--	Molecular Function: protease binding (GO:0002020);; Molecular Function: metalloendopeptidase activity (GO:0004222);; Cellular Component: proteinaceous extracellular matrix (GO:0005578);; Cellular Component: extracellular space (GO:0005615);; Biological Process: proteolysis (GO:0006508);; Molecular Function: zinc ion binding (GO:0008270);;	K07764|0|oas:101106565|K07764 a disintegrin and metalloproteinase with thrombospondin motifs 4 [EC:3.4.24.82] | (RefSeq) ADAMTS4; ADAM metallopeptidase with thrombospondin type 1 motif 4	--	[O]	Posttranslational modification, protein turnover, chaperones	A disintegrin and metalloproteinase with thrombospondin motifs 4 OS=Bos taurus OX=9913 GN=ADAMTS4 PE=1 SV=3	S	Function unknown	PREDICTED: A disintegrin and metalloproteinase with thrombospondin motifs 4 [Ovis aries musimon]	molecular function: binding (GO:0005488);; biological process: metabolic process (GO:0008152);; molecular function: catalytic activity (GO:0003824);; cellular component: extracellular region (GO:0005576);; cellular component: extracellular matrix (GO:0031012);; cellular component: extracellular region part (GO:0044421)
LOC105613207	18.9232	4644	25.0347	6276	9.68562	2438	38.4518	9979	72.2507	20561	56.4512	20248	4.44e-06	-1.82119	down	--	--	Molecular Function: structural molecule activity (GO:0005198);; Cellular Component: viral envelope (GO:0019031);;	--	--	--	--	--	S	Function unknown	PREDICTED: endogenous retrovirus group K member 9 Env polyprotein isoform X1 [Ovis aries]	molecular function: structural molecule activity (GO:0005198);; cellular component: virion (GO:0019012);; cellular component: virion part (GO:0044423)
ADM	13.6764	2344	10.4196	1881	28.0883	4793	3.07105	538	3.43887	603	5.56165	1083	5.53e-06	2.16807	up	--	--	Biological Process: neural tube closure (GO:0001843);; Biological Process: G-protein coupled receptor internalization (GO:0002031);; Molecular Function: hormone activity (GO:0005179);; Cellular Component: extracellular region (GO:0005576);; Cellular Component: cytoplasm (GO:0005737);; Biological Process: heart development (GO:0007507);; Biological Process: positive regulation of cell proliferatio…	K12333|6.96506e-123|phd:102344455|K12333 adrenomedullin | (RefSeq) ADM; adrenomedullin	--	--	--	ADM OS=Bos taurus OX=9913 GN=ADM PE=2 SV=2	O	Posttranslational modification, protein turnover, chaperones	PREDICTED: ADM isoform X1 [Ovis aries]	biological process: multicellular organismal process (GO:0032501);; biological process: developmental process (GO:0032502);; biological process: single-organism process (GO:0044699);; biological process: metabolic process (GO:0008152);; biological process: cellular process (GO:0009987);; biological process: localization (GO:0051179);; molecular function: binding (GO:0005488);; cellular component:…
ABCB5	0.201231	94	0.270541	66	0.04339	20	0.832474	204	3.46983	1718	1.36593	720	5.81e-06	-3.75538	down	[V]	Defense mechanisms	Molecular Function: ATP binding (GO:0005524);; Cellular Component: integral component of plasma membrane (GO:0005887);; Biological Process: obsolete ATP catabolic process (GO:0006200);; Molecular Function: efflux transmembrane transporter activity (GO:0015562);; Biological Process: regulation of membrane potential (GO:0042391);; Molecular Function: ATPase activity, coupled to transmembrane moveme…	K05660|0|oas:101107781|K05660 ATP-binding cassette, subfamily B (MDR/TAP), member 5 | (RefSeq) ABCB5; ATP binding cassette subfamily B member 5	ABC transporters (ko02010)	[Q]	Secondary metabolites biosynthesis, transport and catabolism	Bile salt export pump OS=Oryctolagus cuniculus OX=9986 GN=ABCB11 PE=2 SV=1	V	Defense mechanisms	PREDICTED: ATP-binding cassette sub-family B member 5 isoform X1 [Ovis aries]	molecular function: binding (GO:0005488);; cellular component: cell (GO:0005623);; cellular component: membrane (GO:0016020);; cellular component: membrane part (GO:0044425);; cellular component: cell part (GO:0044464);; biological process: metabolic process (GO:0008152);; biological process: cellular process (GO:0009987);; biological process: single-organism process (GO:0044699);; biological pro…
KRT7	44.978	6902	69.7282	11462	86.8154	13200	20.7969	3155	9.61585	1586	25.3117	4498	5.82e-06	1.88645	up	--	--	Molecular Function: structural molecule activity (GO:0005198);; Cellular Component: nucleus (GO:0005634);; Cellular Component: Golgi apparatus (GO:0005794);; Biological Process: regulation of translation (GO:0006417);; Cellular Component: keratin filament (GO:0045095);;	K07605|0|oas:101112716|K07605 type II keratin, basic | (RefSeq) KRT7; keratin 7	--	--	--	Keratin, type II cytoskeletal 7 OS=Bos taurus OX=9913 GN=KRT7 PE=2 SV=1	S	Function unknown	PREDICTED: LOW QUALITY PROTEIN: keratin, type II cytoskeletal 7 isoform X1 [Ovis aries]	molecular function: structural molecule activity (GO:0005198);; cellular component: cell (GO:0005623);; cellular component: organelle (GO:0043226);; cellular component: cell part (GO:0044464);; biological process: biological regulation (GO:0065007);; cellular component: macromolecular complex (GO:0032991);; cellular component: organelle part (GO:0044422)
Sheep_newGene_108634	1.44681	1032	0.358445	235	0.935111	730	2.2566	1910	5.97871	6264	4.22511	4486	5.84e-06	-2.51696	down	--	--	Molecular Function: trace-amine receptor activity (GO:0001594);; Molecular Function: nucleic acid binding (GO:0003676);; Molecular Function: actin binding (GO:0003779);; Molecular Function: RNA-directed DNA polymerase activity (GO:0003964);; Molecular Function: phospholipid binding (GO:0005543);; Cellular Component: proteinaceous extracellular matrix (GO:0005578);; Cellular Component: cytoplasm (…	K08111|3.16424e-22|bom:102284894|K08111 glypican 5 | (RefSeq) GPC5, Glypican-5; glypican 5	--	--	--	--	O	Posttranslational modification, protein turnover, chaperones	reverse transcriptase-like [Bos taurus]	biological process: cellular process (GO:0009987);; biological process: signaling (GO:0023052);; biological process: single-organism process (GO:0044699);; biological process: response to stimulus (GO:0050896);; biological process: biological regulation (GO:0065007);; molecular function: receptor activity (GO:0004872);; molecular function: molecular transducer activity (GO:0060089);; molecular fu…
CYR61	1.84882	394	12.7123	2761	13.8312	2861	1.5882	321	1.16517	268	0.710775	163	5.86e-06	3.07722	up	--	--	Biological Process: regulation of cell growth (GO:0001558);; Biological Process: intussusceptive angiogenesis (GO:0002041);; Biological Process: atrioventricular valve morphogenesis (GO:0003181);; Biological Process: apoptotic process involved in heart morphogenesis (GO:0003278);; Biological Process: ventricular septum development (GO:0003281);; Molecular Function: integrin binding (GO:0005178);;…	K06829|0|oas:100037673|K06829 cysteine rich protein 61 | (RefSeq) CYR61; cysteine rich angiogenic inducer 61	--	--	--	Protein CYR61 OS=Pan troglodytes OX=9598 GN=CYR61 PE=2 SV=1	O	Posttranslational modification, protein turnover, chaperones	PREDICTED: protein CYR61 isoform X1, partial [Ovis aries]	biological process: biological regulation (GO:0065007);; biological process: multicellular organismal process (GO:0032501);; biological process: developmental process (GO:0032502);; biological process: single-organism process (GO:0044699);; biological process: cellular process (GO:0009987);; molecular function: binding (GO:0005488);; cellular component: extracellular region (GO:0005576);; biologi…
ZP2	0.401867	109	0.768163	285	1.72574	709	0.082195	34	0.09547	33	0.019771	12	5.88e-06	3.89771	up	--	--	Cellular Component: proteinaceous extracellular matrix (GO:0005578);; Cellular Component: multivesicular body (GO:0005771);; Cellular Component: endoplasmic reticulum (GO:0005783);; Cellular Component: Golgi apparatus (GO:0005794);; Cellular Component: plasma membrane (GO:0005886);; Biological Process: manganese ion transport (GO:0006828);; Biological Process: intracellular protein transport (GO:…	K19927|0|oas:101123598|K19927 zona pellucida sperm-binding protein 2 | (RefSeq) ZP2; zona pellucida glycoprotein 2	--	--	--	Zona pellucida sperm-binding protein 2 OS=Bos taurus OX=9913 GN=ZP2 PE=1 SV=1	U	Intracellular trafficking, secretion, and vesicular transport	PREDICTED: zona pellucida sperm-binding protein 2 isoform X2 [Ovis aries musimon]	cellular component: extracellular region (GO:0005576);; cellular component: extracellular matrix (GO:0031012);; cellular component: extracellular region part (GO:0044421);; cellular component: cell (GO:0005623);; cellular component: organelle (GO:0043226);; cellular component: cell part (GO:0044464);; cellular component: membrane (GO:0016020);; biological process: single-organism process (GO:0044…
Sheep_newGene_86058	0.884315	197	27.2709	6692	14.829	3258	0.513091	115	0.507137	92	2.66489	445	8.99e-06	4.08689	up	--	--	--	--	--	--	--	--	--	--	--	--
Sheep_newGene_129351	0.119089	13	0.020055	3	0	0	0.602878	64	2.30743	266	0.740222	92	1e-05	-4.58178	down	--	--	--	--	--	--	--	--	--	--	--	--
CDC42	0.668949	73	24.7448	2878	6.37214	686	0.324055	35	0.68225	80	0.633058	80	1.01e-05	4.30448	up	--	--	Biological Process: cardiac conduction system development (GO:0003161);; Biological Process: keratinocyte development (GO:0003334);; Molecular Function: GTPase activity (GO:0003924);; Molecular Function: GTP binding (GO:0005525);; Cellular Component: microtubule organizing center (GO:0005815);; Cellular Component: cytosol (GO:0005829);; Cellular Component: plasma membrane (GO:0005886);; Biologica…	K04393|1.50415e-127|mcf:101925934|K04393 cell division control protein 42 | (RefSeq) CDC42; cell division cycle 42	MAPK signaling pathway (ko04010);; Ras signaling pathway (ko04014);; Rap1 signaling pathway (ko04015);; Chemokine signaling pathway (ko04062);; Endocytosis (ko04144);; Axon guidance (ko04360);; VEGF signaling pathway (ko04370);; Focal adhesion (ko04510);; Adherens junction (ko04520);; Tight junction (ko04530);; T cell receptor signaling pathway (ko04660);; Fc gamma R-mediated phagocytosis (ko0466…	[R]	General function prediction only	Cell division control protein 42 homolog OS=Macaca fascicularis OX=9541 GN=CDC42 PE=2 SV=1	S	Function unknown	PREDICTED: cell division control protein 42 homolog isoform X1 [Echinops telfairi]	biological process: multicellular organismal process (GO:0032501);; biological process: developmental process (GO:0032502);; biological process: single-organism process (GO:0044699);; biological process: cellular process (GO:0009987);; biological process: metabolic process (GO:0008152);; molecular function: catalytic activity (GO:0003824);; molecular function: binding (GO:0005488);; cellular comp…
DKK1	1.59476	404	0.096681	35	0.079232	19	11.1732	2829	16.5475	4373	4.666	1349	1.04e-05	-4.13875	down	--	--	Biological Process: negative regulation of transcription from RNA polymerase II promoter (GO:0000122);; Biological Process: cell morphogenesis involved in differentiation (GO:0000904);; Biological Process: hair follicle development (GO:0001942);; Biological Process: regulation of receptor internalization (GO:0002090);; Cellular Component: extracellular space (GO:0005615);; Cellular Component: pla…	K02165|5.9885e-168|oas:101116876|K02165 dickkopf | (RefSeq) DKK1; dickkopf WNT signaling pathway inhibitor 1	Wnt signaling pathway (ko04310)	[T]	Signal transduction mechanisms	--	U	Intracellular trafficking, secretion, and vesicular transport	PREDICTED: LOW QUALITY PROTEIN: dickkopf-related protein 1 [Ovis aries]	biological process: biological regulation (GO:0065007);; biological process: cellular process (GO:0009987);; biological process: developmental process (GO:0032502);; biological process: single-organism process (GO:0044699);; biological process: cellular component organization or biogenesis (GO:0071840);; biological process: multicellular organismal process (GO:0032501);; cellular component: extra…
SIK1	19.9944	3643	46.2818	8251	72.854	12486	21.4133	3015	6.92335	1432	10.707	1705	1.08e-05	2.06983	up	[T]	Signal transduction mechanisms	Molecular Function: magnesium ion binding (GO:0000287);; Molecular Function: protein serine/threonine kinase activity (GO:0004674);; Molecular Function: ATP binding (GO:0005524);; Cellular Component: nucleus (GO:0005634);; Cellular Component: cytoplasm (GO:0005737);; Biological Process: intracellular signal transduction (GO:0007243);; Biological Process: regulation of mitotic cell cycle (GO:00073…	K19008|0|oas:101122497|K19008 serine/threonine-protein kinase SIK1 [EC:2.7.11.1] | (RefSeq) SIK1; salt inducible kinase 1	Glucagon signaling pathway (ko04922)	[R]	General function prediction only	Serine/threonine-protein kinase SIK2 OS=Pongo abelii OX=9601 GN=SIK2 PE=2 SV=1	T	Signal transduction mechanisms	PREDICTED: serine/threonine-protein kinase SIK1 isoform X1 [Ovis aries]	molecular function: binding (GO:0005488);; biological process: metabolic process (GO:0008152);; biological process: cellular process (GO:0009987);; molecular function: catalytic activity (GO:0003824);; cellular component: cell (GO:0005623);; cellular component: organelle (GO:0043226);; cellular component: cell part (GO:0044464);; biological process: biological regulation (GO:0065007);; molecular …
Sheep_newGene_50973	0.686988	160	1.00436	239	0.455276	124	1.22677	806	3.80514	1414	2.25534	832	1.25e-05	-2.45381	down	--	--	Biological Process: nucleotide-excision repair, DNA damage recognition (GO:0000715);; Molecular Function: damaged DNA binding (GO:0003684);; Molecular Function: single-stranded DNA binding (GO:0003697);; Molecular Function: RNA-directed DNA polymerase activity (GO:0003964);; Molecular Function: calcium ion binding (GO:0005509);; Cellular Component: proteinaceous extracellular matrix (GO:0005578);…	--	--	--	--	--	O	Posttranslational modification, protein turnover, chaperones	reverse transcriptase-like [Bos taurus]	biological process: cellular process (GO:0009987);; biological process: cellular component organization or biogenesis (GO:0071840);; molecular function: binding (GO:0005488);; biological process: metabolic process (GO:0008152);; molecular function: catalytic activity (GO:0003824);; cellular component: extracellular region (GO:0005576);; cellular component: extracellular matrix (GO:0031012);; cell…
PMEPA1	5.28656	3012	26.4541	15568	79.3014	41682	7.16866	3829	3.38721	2082	3.10927	2205	1.39e-05	2.99647	up	--	--	Cellular Component: integral component of membrane (GO:0016021);; Molecular Function: WW domain binding (GO:0050699);;	--	--	--	--	--	S	Function unknown	PREDICTED: LOW QUALITY PROTEIN: protein TMEPAI isoform X1 [Ovis aries]	cellular component: membrane (GO:0016020);; cellular component: membrane part (GO:0044425);; molecular function: binding (GO:0005488)
FBXO9	78.6571	11162	12.5865	2796	779.81	102119	11.4578	2370	14.9526	3309	10.8184	2601	1.43e-05	3.97482	up	--	--	Cellular Component: cytoplasm (GO:0005737);; Biological Process: protein ubiquitination (GO:0016567);; Cellular Component: SCF ubiquitin ligase complex (GO:0019005);; Biological Process: SCF-dependent proteasomal ubiquitin-dependent protein catabolic process (GO:0031146);; Biological Process: regulation of TOR signaling (GO:0032006);;	K10295|0|oas:101107741|K10295 F-box protein 9 | (RefSeq) FBXO9; F-box protein 9	--	[R]	General function prediction only	F-box only protein 9 OS=Bos taurus OX=9913 GN=FBXO9 PE=2 SV=2	S	Function unknown	PREDICTED: F-box only protein 9 isoform X1 [Ovis aries]	cellular component: cell (GO:0005623);; cellular component: cell part (GO:0044464);; biological process: metabolic process (GO:0008152);; biological process: cellular process (GO:0009987);; cellular component: macromolecular complex (GO:0032991);; biological process: biological regulation (GO:0065007)
RASSF9	1.04765	1139	5.06978	3545	27.6626	16210	1.67265	969	1.31793	1046	1.09646	743	1.58e-05	3.05598	up	--	--	Cellular Component: endosome (GO:0005768);; Cellular Component: cytosol (GO:0005829);; Biological Process: signal transduction (GO:0007165);; Cellular Component: trans-Golgi network transport vesicle membrane (GO:0012510);;	K09856|0|oas:101108209|K09856 Ras association domain-containing protein 9/10 | (RefSeq) RASSF9; Ras association domain family member 9	--	[W]	Extracellular structures	--	S	Function unknown	PREDICTED: ras association domain-containing protein 9 isoform X1 [Ovis aries]	cellular component: cell (GO:0005623);; cellular component: organelle (GO:0043226);; cellular component: cell part (GO:0044464);; biological process: cellular process (GO:0009987);; biological process: response to stimulus (GO:0050896);; biological process: biological regulation (GO:0065007);; cellular component: membrane (GO:0016020);; cellular component: organelle part (GO:0044422)
INHBB	2.22063	991	0.212816	88	1.40273	513	0.070848	33	0.119414	59	0.017274	10	1.65e-05	4.06157	up	--	--	Molecular Function: hormone activity (GO:0005179);; Cellular Component: extracellular region (GO:0005576);; Molecular Function: growth factor activity (GO:0008083);; Biological Process: cellular response to starvation (GO:0009267);; Biological Process: cellular response to insulin stimulus (GO:0032869);; Biological Process: activin receptor signaling pathway (GO:0032924);; Biological Process: gro…	K04667|0|oas:101119286|K04667 inhibin, beta | (RefSeq) INHBB; inhibin beta B subunit	TGF-beta signaling pathway (ko04350);; Signaling pathways regulating pluripotency of stem cells (ko04550)	[T]	Signal transduction mechanisms	Inhibin beta B chain OS=Bos taurus OX=9913 GN=INHBB PE=3 SV=1	O	Posttranslational modification, protein turnover, chaperones	PREDICTED: LOW QUALITY PROTEIN: inhibin beta B chain isoform X1 [Ovis aries]	molecular function: binding (GO:0005488);; cellular component: extracellular region (GO:0005576);; biological process: cellular process (GO:0009987);; biological process: single-organism process (GO:0044699);; biological process: response to stimulus (GO:0050896);; biological process: signaling (GO:0023052);; biological process: biological regulation (GO:0065007);; biological process: growth (GO:…
SERPINE2	12.062	3030	21.9469	5748	51.8597	10790	11.581	2372	6.17173	1457	5.27375	1178	1.74e-05	2.05503	up	[O]	Posttranslational modification, protein turnover, chaperones	Molecular Function: serine-type endopeptidase inhibitor activity (GO:0004867);; Molecular Function: receptor binding (GO:0005102);; Cellular Component: extracellular region (GO:0005576);; Cellular Component: cytosol (GO:0005829);; Molecular Function: heparin binding (GO:0008201);; Biological Process: negative regulation of cell proliferation (GO:0008285);; Biological Process: negative regulation …	K16643|0|oas:101122004|K16643 glia-derived nexin | (RefSeq) SERPINE2; serpin family E member 2	--	[V]	Defense mechanisms	Plasminogen activator inhibitor 1 OS=Neovison vison OX=452646 GN=SERPINE1 PE=2 SV=1	O	Posttranslational modification, protein turnover, chaperones	PREDICTED: glia-derived nexin-like isoform X2 [Bubalus bubalis]	biological process: biological regulation (GO:0065007);; molecular function: enzyme regulator activity (GO:0030234);; molecular function: binding (GO:0005488);; cellular component: extracellular region (GO:0005576);; cellular component: cell (GO:0005623);; cellular component: cell part (GO:0044464);; biological process: developmental process (GO:0032502);; biological process: single-organism proc…
LOC101107401	24.9718	3072	14.5052	4074	7.89534	1284	101.319	12962	75.9707	10522	25.4875	7351	1.86e-05	-1.81629	down	[O]	Posttranslational modification, protein turnover, chaperones	Molecular Function: glutathione transferase activity (GO:0004364);; Cellular Component: cytoplasm (GO:0005737);; Biological Process: metabolic process (GO:0008152);;	K00799|2.18227e-126|oas:101107401|K00799 glutathione S-transferase [EC:2.5.1.18] | (RefSeq) glutathione S-transferase Mu 1	Glutathione metabolism (ko00480);; Metabolism of xenobiotics by cytochrome P450 (ko00980);; Drug metabolism - cytochrome P450 (ko00982);; Platinum drug resistance (ko01524);; Chemical carcinogenesis (ko05204)	[O]	Posttranslational modification, protein turnover, chaperones	Glutathione S-transferase Mu 1 OS=Macaca fascicularis OX=9541 GN=GSTM1 PE=2 SV=3	O	Posttranslational modification, protein turnover, chaperones	PREDICTED: glutathione S-transferase Mu 1 isoform X2 [Ovis aries]	biological process: metabolic process (GO:0008152);; molecular function: catalytic activity (GO:0003824);; cellular component: cell (GO:0005623);; cellular component: cell part (GO:0044464)
LOC101107687	1.6892	417	1.65777	389	1.76338	339	11.7385	1495	4.98798	1972	4.00714	1426	1.9e-05	-1.99767	down	--	--	Cellular Component: nucleosome (GO:0000786);; Molecular Function: DNA binding (GO:0003677);; Cellular Component: nucleus (GO:0005634);; Biological Process: nucleosome assembly (GO:0006334);; Molecular Function: protein heterodimerization activity (GO:0046982);;	K11251|1.1247e-77|umr:103677774|K11251 histone H2A | (RefSeq) histone H2A.J	Alcoholism (ko05034);; Systemic lupus erythematosus (ko05322)	[B]	Chromatin structure and dynamics	Histone H2A.J OS=Macaca fascicularis OX=9541 GN=H2AFJ PE=2 SV=1	B	Chromatin structure and dynamics	PREDICTED: histone H2A.J [Odobenus rosmarus divergens]	cellular component: cell (GO:0005623);; cellular component: macromolecular complex (GO:0032991);; cellular component: organelle (GO:0043226);; cellular component: organelle part (GO:0044422);; cellular component: cell part (GO:0044464);; molecular function: binding (GO:0005488);; biological process: cellular process (GO:0009987);; biological process: cellular component organization or biogenesis …
Sheep_newGene_39489	0.808262	487	0.595928	385	0.922383	551	0.070629	43	0.097544	64	0.174095	122	1.95e-05	2.77815	up	--	--	Molecular Function: RNA-directed DNA polymerase activity (GO:0003964);; Molecular Function: G-protein coupled receptor activity (GO:0004930);; Biological Process: RNA-dependent DNA biosynthetic process (GO:0006278);; Biological Process: signal transduction (GO:0007165);; Cellular Component: membrane (GO:0016020);;	--	--	--	--	--	--	--	PREDICTED: EF-hand calcium-binding domain-containing protein 1-like isoform X3 [Ovis aries]	biological process: metabolic process (GO:0008152);; biological process: cellular process (GO:0009987);; molecular function: catalytic activity (GO:0003824);; biological process: signaling (GO:0023052);; biological process: single-organism process (GO:0044699);; biological process: response to stimulus (GO:0050896);; biological process: biological regulation (GO:0065007);; molecular function: rec…
Sheep_newGene_83487	1.33186	196	2.26295	651	1.75747	376	0.373858	61	0.195597	34	0.698051	73	2.73e-05	2.94795	up	--	--	Biological Process: detection of chemical stimulus involved in sensory perception of bitter taste (GO:0001580);; Molecular Function: nucleic acid binding (GO:0003676);; Molecular Function: metalloendopeptidase activity (GO:0004222);; Molecular Function: G-protein coupled receptor activity (GO:0004930);; Molecular Function: ATP binding (GO:0005524);; Cellular Component: extracellular space (GO:000…	K08474|1.78462e-33|bom:102286375|K08474 taste receptor type 2 | (RefSeq) taste receptor type 2 member 42	Taste transduction (ko04742)	--	--	--	--	--	PREDICTED: taste receptor type 2 member 42, partial [Bos mutus]	biological process: multicellular organismal process (GO:0032501);; biological process: single-organism process (GO:0044699);; biological process: response to stimulus (GO:0050896);; molecular function: binding (GO:0005488);; biological process: metabolic process (GO:0008152);; molecular function: catalytic activity (GO:0003824);; biological process: cellular process (GO:0009987);; biological pro…
SLCO4A1	0.553437	278	1.63868	1271	5.82473	4327	1.69453	302	0.046068	76	0.442011	75	2.83e-05	3.7695	up	--	--	Molecular Function: transporter activity (GO:0005215);; Cellular Component: membrane (GO:0016020);;	K14354|0|oas:101111649|K14354 solute carrier organic anion transporter family, member 4A | (RefSeq) SLCO4A1; solute carrier organic anion transporter family member 4A1	--	[Q]	Secondary metabolites biosynthesis, transport and catabolism	Solute carrier organic anion transporter family member 4C1 OS=Pongo abelii OX=9601 GN=SLCO4C1 PE=2 SV=1	P	Inorganic ion transport and metabolism	PREDICTED: solute carrier organic anion transporter family member 4A1 isoform X2 [Ovis aries musimon]	molecular function: transporter activity (GO:0005215);; cellular component: membrane (GO:0016020)
Sheep_newGene_154451	1.24234	54	1.00119	46	0.706914	30	1.71138	73	12.2891	566	20.5018	1017	2.91e-05	-3.50808	down	--	--	Biological Process: nuclear-transcribed mRNA catabolic process, nonsense-mediated decay (GO:0000184);; Molecular Function: structural constituent of ribosome (GO:0003735);; Molecular Function: protein binding (GO:0005515);; Cellular Component: nucleoplasm (GO:0005654);; Cellular Component: nucleolus (GO:0005730);; Cellular Component: focal adhesion (GO:0005925);; Biological Process: rRNA processi…	K02984|1.50067e-68|lve:103087342|K02984 small subunit ribosomal protein S3Ae | (RefSeq) RPS3A; ribosomal protein S3A	Ribosome (ko03010)	[J]	Translation, ribosomal structure and biogenesis	40S ribosomal protein S3a (Fragment) OS=Felis catus OX=9685 GN=RPS3A PE=2 SV=1	J	Translation, ribosomal structure and biogenesis	40S ribosomal protein S3a, partial [Sus scrofa]	biological process: metabolic process (GO:0008152);; biological process: cellular process (GO:0009987);; molecular function: structural molecule activity (GO:0005198);; molecular function: binding (GO:0005488);; cellular component: cell (GO:0005623);; cellular component: organelle (GO:0043226);; cellular component: organelle part (GO:0044422);; cellular component: cell part (GO:0044464);; cellula…
ATP6V1C2	4.01556	2103	6.95502	3966	13.319	7141	3.4571	1591	1.15533	648	0.78313	441	3.3e-05	2.36504	up	--	--	Molecular Function: hydrogen-exporting ATPase activity, phosphorylative mechanism (GO:0008553);; Biological Process: ATP hydrolysis coupled proton transport (GO:0015991);; Cellular Component: proton-transporting V-type ATPase, V1 domain (GO:0033180);;	K02148|0|oas:101103310|K02148 V-type H+-transporting ATPase subunit C | (RefSeq) ATP6V1C2; ATPase H+ transporting V1 subunit C2	Oxidative phosphorylation (ko00190);; Phagosome (ko04145);; mTOR signaling pathway (ko04150);; Synaptic vesicle cycle (ko04721);; Collecting duct acid secretion (ko04966);; Rheumatoid arthritis (ko05323)	[C]	Energy production and conversion	V-type proton ATPase subunit C 1 OS=Pongo abelii OX=9601 GN=ATP6V1C1 PE=2 SV=1	C	Energy production and conversion	PREDICTED: V-type proton ATPase subunit C 2 isoform X1 [Ovis aries]	biological process: metabolic process (GO:0008152);; biological process: cellular process (GO:0009987);; biological process: single-organism process (GO:0044699);; biological process: localization (GO:0051179);; molecular function: catalytic activity (GO:0003824);; molecular function: transporter activity (GO:0005215);; cellular component: membrane (GO:0016020);; cellular component: macromolecula…
IFNE	0.111217	18	0.027886	5	0.084065	14	0.59544	95	1.15732	200	0.501329	94	3.51e-05	-3.262	down	--	--	Molecular Function: cytokine activity (GO:0005125);; Molecular Function: cytokine receptor binding (GO:0005126);; Cellular Component: extracellular space (GO:0005615);; Biological Process: defense response to bacterium (GO:0042742);; Biological Process: defense response to virus (GO:0051607);;	K05442|2.22887e-125|oas:101104211|K05442 interferon epsilon | (RefSeq) IFNE; interferon epsilon	Cytokine-cytokine receptor interaction (ko04060);; RIG-I-like receptor signaling pathway (ko04622);; Jak-STAT signaling pathway (ko04630)	--	--	Interferon epsilon OS=Sus scrofa OX=9823 GN=IFNE PE=2 SV=1	S	Function unknown	PREDICTED: interferon epsilon [Ovis aries]	molecular function: binding (GO:0005488);; cellular component: extracellular region (GO:0005576);; cellular component: extracellular region part (GO:0044421);; biological process: response to stimulus (GO:0050896);; biological process: multi-organism process (GO:0051704);; biological process: immune system process (GO:0002376)
Sheep_newGene_94849	0.284144	137	0.201923	104	0.129838	62	5.80646	2495	0.393528	204	1.23184	638	3.56e-05	-3.44446	down	--	--	Molecular Function: transcription coactivator activity (GO:0003713);; Molecular Function: protein kinase inhibitor activity (GO:0004860);; Cellular Component: nucleoplasm (GO:0005654);; Cellular Component: nucleolus (GO:0005730);; Cellular Component: cytoplasm (GO:0005737);; Cellular Component: focal adhesion (GO:0005925);; Biological Process: DNA repair (GO:0006281);; Biological Process: nucleos…	K11276|6.52002e-127|pon:100171958|K11276 nucleophosmin 1 | (RefSeq) NPM1; nucleophosmin	--	--	--	Nucleophosmin OS=Bos taurus OX=9913 GN=NPM1 PE=2 SV=1	S	Function unknown	nucleophosmin [Odocoileus virginianus texanus]	biological process: biological regulation (GO:0065007);; molecular function: protein binding transcription factor activity (GO:0000988);; molecular function: enzyme regulator activity (GO:0030234);; cellular component: cell (GO:0005623);; cellular component: organelle (GO:0043226);; cellular component: organelle part (GO:0044422);; cellular component: cell part (GO:0044464);; cellular component: …
SPOCK1	3.9693	2043	3.80891	2823	3.53522	2745	0.930376	758	0.48502	1091	0.309766	716	3.59e-05	1.66954	up	--	--	Biological Process: neuron migration (GO:0001764);; Molecular Function: cysteine-type endopeptidase inhibitor activity (GO:0004869);; Molecular Function: calcium ion binding (GO:0005509);; Cellular Component: proteinaceous extracellular matrix (GO:0005578);; Cellular Component: extracellular space (GO:0005615);; Biological Process: signal transduction (GO:0007165);; Molecular Function: metalloend…	K08136|0|oas:101120081|K08136 sparc/osteonectin, cwcv and kazal-like domains proteoglycan (testican) | (RefSeq) SPOCK1; SPARC/osteonectin, cwcv and kazal like domains proteoglycan 1	--	[R]	General function prediction only	Testican-3 OS=Pongo abelii OX=9601 GN=SPOCK3 PE=2 SV=2	O	Posttranslational modification, protein turnover, chaperones	PREDICTED: testican-1 isoform X1 [Ovis aries]	biological process: cellular process (GO:0009987);; biological process: locomotion (GO:0040011);; biological process: single-organism process (GO:0044699);; biological process: localization (GO:0051179);; biological process: biological regulation (GO:0065007);; molecular function: enzyme regulator activity (GO:0030234);; molecular function: binding (GO:0005488);; cellular component: extracellular…
LTF	1.1298	230	0.815094	178	14.1344	2835	0.525761	106	0.252742	56	0.242136	57	4.32e-05	4.01483	up	--	--	Biological Process: ossification (GO:0001503);; Cellular Component: extracellular region (GO:0005576);; Biological Process: proteolysis (GO:0006508);; Biological Process: iron ion transport (GO:0006826);; Biological Process: cellular iron ion homeostasis (GO:0006879);; Molecular Function: ferric iron binding (GO:0008199);; Molecular Function: heparin binding (GO:0008201);; Molecular Function: ser…	K17283|0|oas:554321|K17283 lactotransferrin [EC:3.4.21.-] | (RefSeq) LTF; lactotransferrin	--	--	--	Lactotransferrin OS=Capra hircus OX=9925 GN=LTF PE=1 SV=1	O	Posttranslational modification, protein turnover, chaperones	lactoferrin [Ovis aries]	biological process: multicellular organismal process (GO:0032501);; biological process: single-organism process (GO:0044699);; cellular component: extracellular region (GO:0005576);; biological process: metabolic process (GO:0008152);; biological process: localization (GO:0051179);; biological process: cellular process (GO:0009987);; biological process: biological regulation (GO:0065007);; molecu…
FNDC1	4.82762	2888	2.49565	1145	1.00811	619	5.2034	3152	12.4961	7493	20.2405	14345	4.34e-05	-2.28243	down	--	--	--	--	--	--	--	Fibronectin type-III domain-containing protein 3A OS=Pongo abelii OX=9601 GN=FNDC3A PE=2 SV=1	S	Function unknown	PREDICTED: LOW QUALITY PROTEIN: fibronectin type III domain-containing protein 1 isoform X1 [Ovis aries]	--
ANGPTL2	5.61863	1646	17.8797	5580	51.1171	24023	6.69363	1932	3.41421	1235	4.25146	1449	4.42e-05	2.88553	up	--	--	--	--	--	[R]	General function prediction only	Angiopoietin-related protein 1 OS=Bos taurus OX=9913 GN=ANGPTL1 PE=2 SV=1	S	Function unknown	PREDICTED: LOW QUALITY PROTEIN: angiopoietin-related protein 2 [Ovis aries]	--
LOC101103644	4.09143	6711	6.05833	8247	8.75055	13520	2.82099	4202	1.95575	3229	0.966983	1954	4.44e-05	1.68669	up	--	--	--	K16145|0|oas:101103644|K16145 mucin-16 | (RefSeq) MUC16; mucin-16	--	--	--	--	S	Function unknown	PREDICTED: mucin-16 isoform X1 [Ovis aries]	--
CEMIP	5.37893	4357	1.09021	1303	0.63875	598	6.67131	7537	7.72361	9391	15.5998	18627	4.57e-05	-2.38135	down	[C]	Energy production and conversion	Cellular Component: cytoplasm (GO:0005737);;	K19031|0|oas:101116178|K19031 cell migration-inducing and hyaluronan-binding protein [EC:3.2.1.35] | (RefSeq) CEMIP; cell migration inducing hyaluronan binding protein	--	--	--	Protein O-linked-mannose beta-1,2-N-acetylglucosaminyltransferase 1 OS=Bos taurus OX=9913 GN=POMGNT1 PE=2 SV=1	S	Function unknown	PREDICTED: cell migration-inducing and hyaluronan-binding protein [Ovis aries]	cellular component: cell (GO:0005623);; cellular component: cell part (GO:0044464)
Sheep_newGene_125052	1.56014	125	1.01903	88	1.04788	84	0.064931	6	0.232511	21	0.114105	11	4.64e-05	3.07204	up	--	--	Biological Process: detection of chemical stimulus involved in sensory perception of bitter taste (GO:0001580);; Molecular Function: actin binding (GO:0003779);; Molecular Function: RNA-directed DNA polymerase activity (GO:0003964);; Molecular Function: metalloendopeptidase activity (GO:0004222);; Molecular Function: G-protein coupled receptor activity (GO:0004930);; Molecular Function: ATP bindi…	K08474|2.14205e-27|bta:664647|K08474 taste receptor type 2 | (RefSeq) T2R65A; bitter taste receptor Bota-T2R65A	--	--	--	--	--	--	bitter taste receptor Bota-T2R65A [Bos taurus]	biological process: multicellular organismal process (GO:0032501);; biological process: single-organism process (GO:0044699);; biological process: response to stimulus (GO:0050896);; molecular function: binding (GO:0005488);; biological process: metabolic process (GO:0008152);; biological process: cellular process (GO:0009987);; molecular function: catalytic activity (GO:0003824);; biological pro…
Sheep_newGene_106285	104.608	54550	135.931	51197	135.24	48379	214.076	111359	358.571	175897	228.395	126560	5.57e-05	-1.31883	down	[C]	Energy production and conversion	Molecular Function: cytochrome-c oxidase activity (GO:0004129);; Molecular Function: peroxidase activity (GO:0004601);; Molecular Function: prostaglandin-endoperoxide synthase activity (GO:0004666);; Molecular Function: iron ion binding (GO:0005506);; Cellular Component: nucleus (GO:0005634);; Cellular Component: mitochondrial respiratory chain complex IV (GO:0005751);; Cellular Component: endopl…	K02256|0|oas:808251|K02256 cytochrome c oxidase subunit 1 [EC:1.9.3.1] | (RefSeq) COX1, COI; cytochrome c oxidase subunit I	Oxidative phosphorylation (ko00190);; Cardiac muscle contraction (ko04260);; Non-alcoholic fatty liver disease (NAFLD) (ko04932);; Alzheimer's disease (ko05010);; Parkinson's disease (ko05012);; Huntington's disease (ko05016)	[C]	Energy production and conversion	Cytochrome c oxidase subunit 1 OS=Bos taurus OX=9913 GN=MT-CO1 PE=1 SV=1	C	Energy production and conversion	cytochrome c oxidase subunit I (mitochondrion) [Syncerus caffer]	biological process: metabolic process (GO:0008152);; biological process: cellular process (GO:0009987);; biological process: single-organism process (GO:0044699);; biological process: localization (GO:0051179);; molecular function: catalytic activity (GO:0003824);; molecular function: transporter activity (GO:0005215);; molecular function: electron carrier activity (GO:0009055);; molecular functi…
CHI3L1	11.5093	1916	10.1677	1795	65.6587	10648	7.2423	1182	4.47367	791	2.46963	465	5.66e-05	2.66672	up	[G]	Carbohydrate transport and metabolism	Molecular Function: chitinase activity (GO:0004568);; Cellular Component: extracellular space (GO:0005615);; Cellular Component: endoplasmic reticulum (GO:0005783);; Biological Process: carbohydrate metabolic process (GO:0005975);; Biological Process: chitin catabolic process (GO:0006032);; Biological Process: inflammatory response (GO:0006954);; Biological Process: activation of NF-kappaB-induci…	K17523|0|oas:443279|K17523 chitinase-3-like protein 1/2 | (RefSeq) CHI3L1, SPS-40; chitinase 3-like 1 (cartilage glycoprotein-39)	--	[G]	Carbohydrate transport and metabolism	Chitinase-3-like protein 1 OS=Capra hircus OX=9925 GN=CHI3L1 PE=1 SV=1	G	Carbohydrate transport and metabolism	PREDICTED: chitinase-3-like protein 1 isoform X1 [Ovis aries]	biological process: metabolic process (GO:0008152);; molecular function: catalytic activity (GO:0003824);; cellular component: extracellular region (GO:0005576);; cellular component: extracellular region part (GO:0044421);; cellular component: cell (GO:0005623);; cellular component: organelle (GO:0043226);; cellular component: cell part (GO:0044464);; biological process: response to stimulus (GO:…
AOX1	22.2963	9647	36.2458	16799	20.9734	8992	11.104	4749	11.5118	5351	8.24343	4131	6.14e-05	1.39653	up	[F]	Nucleotide transport and metabolism	Molecular Function: aldehyde oxidase activity (GO:0004031);; Molecular Function: iron ion binding (GO:0005506);; Cellular Component: cytoplasm (GO:0005737);; Molecular Function: UDP-N-acetylmuramate dehydrogenase activity (GO:0008762);; Molecular Function: electron carrier activity (GO:0009055);; Molecular Function: molybdopterin cofactor binding (GO:0043546);; Molecular Function: flavin adenine …	K00157|0|oas:101104557|K00157 aldehyde oxidase [EC:1.2.3.1] | (RefSeq) AOX1; aldehyde oxidase 1	Valine, leucine and isoleucine degradation (ko00280);; Tyrosine metabolism (ko00350);; Tryptophan metabolism (ko00380);; Vitamin B6 metabolism (ko00750);; Nicotinate and nicotinamide metabolism (ko00760);; Retinol metabolism (ko00830);; Drug metabolism - cytochrome P450 (ko00982);; Jak-STAT signaling pathway (ko04630)	[F]	Nucleotide transport and metabolism	Aldehyde oxidase 1 OS=Bos taurus OX=9913 GN=AOX1 PE=1 SV=2	F	Nucleotide transport and metabolism	PREDICTED: aldehyde oxidase [Ovis aries]	biological process: metabolic process (GO:0008152);; biological process: single-organism process (GO:0044699);; molecular function: catalytic activity (GO:0003824);; molecular function: binding (GO:0005488);; cellular component: cell (GO:0005623);; cellular component: cell part (GO:0044464);; molecular function: electron carrier activity (GO:0009055)
Sheep_newGene_50724	0.072873	27	0.363516	109	0.014193	6	1.09821	228	5.11268	991	3.16777	661	7.32e-05	-3.63898	down	--	--	--	--	--	[R]	General function prediction only	--	L	Replication, recombination and repair	PREDICTED: uncharacterized protein LOC105978831 [Echinops telfairi]	--
BCAS3	7.19636	5482	5.24824	5188	3.97759	2026	12.8735	7381	15.3548	16260	35.1036	22437	7.34e-05	-1.73869	down	--	--	--	--	--	[S]	Function unknown	--	S	Function unknown	PREDICTED: breast carcinoma-amplified sequence 3 isoform X2 [Ovis aries]	--
SERPINA1	1.3203	189	8.47957	1187	13.8433	1969	1.61133	213	0.618573	92	0.340427	54	7.34e-05	3.28208	up	[O]	Posttranslational modification, protein turnover, chaperones	Molecular Function: protease binding (GO:0002020);; Molecular Function: serine-type endopeptidase inhibitor activity (GO:0004867);; Cellular Component: extracellular space (GO:0005615);; Biological Process: negative regulation of endopeptidase activity (GO:0010951);; Biological Process: regulation of proteolysis (GO:0030162);;	K03984|0|oas:443388|K03984 alpha-1-antitrypsin | (RefSeq) SERPINA1, A1AT, PI, alpha-1-PI; serpin family A member 1	Complement and coagulation cascades (ko04610)	[V]	Defense mechanisms	Alpha-1-antiproteinase OS=Ovis aries OX=9940 PE=1 SV=1	O	Posttranslational modification, protein turnover, chaperones	PREDICTED: alpha-1-antiproteinase isoform X1 [Ovis aries]	molecular function: binding (GO:0005488);; biological process: biological regulation (GO:0065007);; molecular function: enzyme regulator activity (GO:0030234);; cellular component: extracellular region (GO:0005576);; cellular component: extracellular region part (GO:0044421)
Sheep_newGene_72590	0.198203	913	0.059034	292	0.052502	240	0.215889	983	0.445367	2203	1.28192	6834	7.67e-05	-2.6318	down	--	--	Molecular Function: catalytic activity (GO:0003824);; Biological Process: nucleic acid metabolic process (GO:0090304);;	--	--	--	--	LINE-1 reverse transcriptase homolog OS=Nycticebus coucang OX=9470 PE=3 SV=1	S	Function unknown	hypothetical protein M91_02473, partial [Bos mutus]	molecular function: catalytic activity (GO:0003824);; biological process: metabolic process (GO:0008152);; biological process: cellular process (GO:0009987)
RHCG	9.20926	1755	2.51701	512	4.81165	906	1.04537	181	0.985995	203	1.45816	295	7.77e-05	2.34966	up	[P]	Inorganic ion transport and metabolism	Cellular Component: integral component of plasma membrane (GO:0005887);; Biological Process: cellular ion homeostasis (GO:0006873);; Biological Process: regulation of pH (GO:0006885);; Molecular Function: ammonium transmembrane transporter activity (GO:0008519);; Cellular Component: basolateral plasma membrane (GO:0016323);; Cellular Component: apical plasma membrane (GO:0016324);; Molecular Func…	K06580|0|oas:100528009|K06580 ammonium transporter Rh | (RefSeq) RHCG; Rh family C glycoprotein	--	[UR]	Intracellular trafficking, secretion, and vesicular transport;; General function prediction only	Ammonium transporter Rh type C OS=Bos taurus OX=9913 GN=RHCG PE=2 SV=2	U	Intracellular trafficking, secretion, and vesicular transport	PREDICTED: ammonium transporter Rh type C isoform X1 [Ovis aries]	cellular component: cell (GO:0005623);; cellular component: membrane (GO:0016020);; cellular component: membrane part (GO:0044425);; cellular component: cell part (GO:0044464);; biological process: cellular process (GO:0009987);; biological process: single-organism process (GO:0044699);; biological process: biological regulation (GO:0065007);; biological process: localization (GO:0051179);; molec…
IL15RA	1.69543	1556	2.99384	3722	1.25007	1268	5.07147	9107	2.72112	4977	3.83254	7468	8.81e-05	-1.6595	down	--	--	--	K05074|2.05831e-171|oas:101107377|K05074 interleukin 15 receptor alpha | (RefSeq) IL15RA; interleukin 15 receptor subunit alpha	Cytokine-cytokine receptor interaction (ko04060);; Jak-STAT signaling pathway (ko04630);; Intestinal immune network for IgA production (ko04672);; HTLV-I infection (ko05166)	--	--	--	U	Intracellular trafficking, secretion, and vesicular transport	PREDICTED: interleukin-15 receptor subunit alpha isoform X1 [Ovis aries]	--
LOC101104380	2.86563	356	5.49257	1376	9.02783	1205	1.40203	167	1.33892	195	1.55642	243	9.6e-05	2.38836	up	--	--	Biological Process: metanephros development (GO:0001656);; Biological Process: branching involved in ureteric bud morphogenesis (GO:0001658);; Biological Process: organ induction (GO:0001759);; Molecular Function: transcription factor activity, sequence-specific DNA binding (GO:0003700);; Cellular Component: nucleus (GO:0005634);; Biological Process: regulation of transcription, DNA-templated (GO…	K09296|2.04188e-82|oas:101104380|K09296 homeobox protein HoxA/C/D11 | (RefSeq) HOXD11; homeobox protein Hox-D11	--	[K]	Transcription	Homeobox protein Hox-C10 OS=Pongo pygmaeus OX=9600 GN=HOXC10 PE=3 SV=1	K	Transcription	PREDICTED: homeobox protein Hox-D11 [Ovis aries]	biological process: multicellular organismal process (GO:0032501);; biological process: developmental process (GO:0032502);; biological process: single-organism process (GO:0044699);; biological process: cellular process (GO:0009987);; biological process: signaling (GO:0023052);; biological process: biological regulation (GO:0065007);; molecular function: nucleic acid binding transcription factor…
SLC5A11	1.45476	386	0.785457	319	0.055285	28	2.61341	781	6.80352	2371	6.17653	3156	9.67e-05	-2.98736	down	[R]	General function prediction only	Biological Process: sodium ion transport (GO:0006814);; Biological Process: apoptotic process (GO:0006915);; Biological Process: carbohydrate transport (GO:0008643);; Molecular Function: symporter activity (GO:0015293);; Cellular Component: integral component of membrane (GO:0016021);; Biological Process: transmembrane transport (GO:0055085);;	K14391|0|oas:101107154|K14391 solute carrier family 5 (sodium/myo-inositol cotransporter), member 11 | (RefSeq) SLC5A11; solute carrier family 5 member 11	--	[P]	Inorganic ion transport and metabolism	Sodium/myo-inositol cotransporter 2 OS=Bos taurus OX=9913 GN=SLC5A11 PE=2 SV=1	S	Function unknown	PREDICTED: sodium/myo-inositol cotransporter 2 [Ovis aries]	biological process: single-organism process (GO:0044699);; biological process: localization (GO:0051179);; biological process: cellular process (GO:0009987);; molecular function: transporter activity (GO:0005215);; cellular component: membrane (GO:0016020);; cellular component: membrane part (GO:0044425)
TFPI	14.3616	4610	80.5946	27710	91.3593	29057	16.0976	5108	17.5994	6069	6.52307	2425	9.81e-05	2.25675	up	--	--	Molecular Function: serine-type endopeptidase inhibitor activity (GO:0004867);; Cellular Component: extracellular space (GO:0005615);; Biological Process: blood coagulation (GO:0007596);;	K03909|0|oas:101120391|K03909 tissue factor pathway inhibitor | (RefSeq) TFPI; tissue factor pathway inhibitor	Complement and coagulation cascades (ko04610)	[O]	Posttranslational modification, protein turnover, chaperones	Tissue factor pathway inhibitor OS=Macaca mulatta OX=9544 GN=TFPI PE=2 SV=1	O	Posttranslational modification, protein turnover, chaperones	PREDICTED: tissue factor pathway inhibitor [Ovis aries]	biological process: biological regulation (GO:0065007);; molecular function: enzyme regulator activity (GO:0030234);; cellular component: extracellular region (GO:0005576);; cellular component: extracellular region part (GO:0044421);; biological process: multicellular organismal process (GO:0032501);; biological process: single-organism process (GO:0044699)
ID3	65.8409	6521	88.5262	9391	113.095	11098	26.4255	2587	32.5115	3459	46.313	5312	0.000106029	1.38096	up	--	--	Biological Process: negative regulation of transcription from RNA polymerase II promoter (GO:0000122);; Biological Process: metanephros development (GO:0001656);; Molecular Function: transcription factor activity, sequence-specific DNA binding (GO:0003700);; Molecular Function: transcription corepressor activity (GO:0003714);; Cellular Component: nucleus (GO:0005634);; Cellular Component: cytopla…	K17694|5.38997e-90|oas:100415775|K17694 DNA-binding protein inhibitor ID3 | (RefSeq) ID3; inhibitor of DNA binding 3, HLH protein	TGF-beta signaling pathway (ko04350);; Signaling pathways regulating pluripotency of stem cells (ko04550)	--	--	DNA-binding protein inhibitor ID-3 OS=Bos taurus OX=9913 GN=ID3 PE=3 SV=1	K	Transcription	DNA-binding protein inhibitor ID-3 [Ovis aries]	biological process: biological regulation (GO:0065007);; biological process: multicellular organismal process (GO:0032501);; biological process: developmental process (GO:0032502);; biological process: single-organism process (GO:0044699);; molecular function: nucleic acid binding transcription factor activity (GO:0001071);; molecular function: protein binding transcription factor activity (GO:00…
TCF23	3.40083	1508	1.85502	881	1.69189	744	5.22966	2292	6.75523	3217	9.64751	4953	0.000107855	-1.61441	down	--	--	Cellular Component: nucleus (GO:0005634);; Biological Process: muscle organ development (GO:0007517);; Biological Process: cell differentiation (GO:0030154);; Molecular Function: protein dimerization activity (GO:0046983);;	--	--	[K]	Transcription	Transcription factor 23 OS=Bos taurus OX=9913 GN=TCF23 PE=2 SV=1	K	Transcription	PREDICTED: transcription factor 23 [Ovis aries]	cellular component: cell (GO:0005623);; cellular component: organelle (GO:0043226);; cellular component: cell part (GO:0044464);; biological process: multicellular organismal process (GO:0032501);; biological process: developmental process (GO:0032502);; biological process: single-organism process (GO:0044699);; biological process: cellular process (GO:0009987);; molecular function: binding (GO:0…
Sheep_newGene_77867	3.52757	5330	1.34514	2327	0.927364	1437	6.28862	9459	7.11012	12156	5.01603	9404	0.000110521	-1.67607	down	--	--	Molecular Function: nucleic acid binding (GO:0003676);; Molecular Function: RNA-directed DNA polymerase activity (GO:0003964);; Molecular Function: phospholipid binding (GO:0005543);; Cellular Component: proteinaceous extracellular matrix (GO:0005578);; Cellular Component: mitochondrion (GO:0005739);; Cellular Component: plasma membrane (GO:0005886);; Cellular Component: fascia adherens (GO:00059…	K09228|1.37006e-44|bta:100138479|K09228 KRAB domain-containing zinc finger protein | (RefSeq) zinc finger protein 510	--	--	--	LINE-1 reverse transcriptase homolog OS=Nycticebus coucang OX=9470 PE=3 SV=1	S	Function unknown	reverse transcriptase-like [Bos taurus]	molecular function: binding (GO:0005488);; biological process: metabolic process (GO:0008152);; biological process: cellular process (GO:0009987);; molecular function: catalytic activity (GO:0003824);; cellular component: extracellular region (GO:0005576);; cellular component: extracellular matrix (GO:0031012);; cellular component: extracellular region part (GO:0044421);; cellular component: cell…
NOX4	0.724858	259	0.805767	323	3.35325	1149	0.199818	74	0.290294	117	0.06259	27	0.000113076	3.10393	up	[T]	Signal transduction mechanisms	Biological Process: cell morphogenesis (GO:0000902);; Biological Process: cell aging (GO:0007569);; Biological Process: negative regulation of cell proliferation (GO:0008285);; Cellular Component: integral component of membrane (GO:0016021);; Molecular Function: superoxide-generating NADPH oxidase activity (GO:0016175);; Biological Process: cardiocyte differentiation (GO:0035051);; Biological Pro…	--	--	[PQ]	Inorganic ion transport and metabolism;; Secondary metabolites biosynthesis, transport and catabolism	NADPH oxidase 4 OS=Pongo abelii OX=9601 GN=NOX4 PE=2 SV=2	U	Intracellular trafficking, secretion, and vesicular transport	PREDICTED: NADPH oxidase 4 isoform X2 [Ovis aries]	biological process: cellular process (GO:0009987);; biological process: developmental process (GO:0032502);; biological process: single-organism process (GO:0044699);; biological process: cellular component organization or biogenesis (GO:0071840);; biological process: biological regulation (GO:0065007);; cellular component: membrane (GO:0016020);; cellular component: membrane part (GO:0044425);; …
COL12A1	11.0236	10918	15.9838	18074	74.3315	65402	9.53509	8223	8.74475	8726	5.47319	5557	0.000115515	2.1918	up	--	--	Cellular Component: collagen trimer (GO:0005581);; Cellular Component: extracellular space (GO:0005615);; Biological Process: cell adhesion (GO:0007155);; Cellular Component: extracellular exosome (GO:0070062);;	K08132|0|phd:102330570|K08132 collagen, type XII, alpha | (RefSeq) COL12A1; collagen type XII alpha 1 chain	Protein digestion and absorption (ko04974)	[W]	Extracellular structures	Collagen alpha-1(XII) chain (Fragment) OS=Oryctolagus cuniculus OX=9986 GN=COL12A1 PE=2 SV=1	S	Function unknown	PREDICTED: collagen alpha-1(XII) chain isoform X1 [Ovis aries]	cellular component: collagen trimer (GO:0005581);; cellular component: macromolecular complex (GO:0032991);; cellular component: extracellular region (GO:0005576);; cellular component: extracellular region part (GO:0044421);; biological process: biological adhesion (GO:0022610);; cellular component: organelle (GO:0043226)
CNBP	17.4045	13393	1.73997	529	10.268	1898	0.639541	127	2.48867	733	2.54534	703	0.000116599	3.49304	up	--	--	Molecular Function: nucleic acid binding (GO:0003676);; Cellular Component: nucleus (GO:0005634);; Cellular Component: endoplasmic reticulum (GO:0005783);; Cellular Component: cytosol (GO:0005829);; Molecular Function: zinc ion binding (GO:0008270);; Biological Process: positive regulation of cell proliferation (GO:0008284);; Biological Process: positive regulation of transcription from RNA polym…	K09250|5.63017e-116|oas:101106550|K09250 cellular nucleic acid-binding protein | (RefSeq) CNBP; CCHC-type zinc finger nucleic acid binding protein	--	[O]	Posttranslational modification, protein turnover, chaperones	Cellular nucleic acid-binding protein OS=Pongo abelii OX=9601 GN=CNBP PE=2 SV=1	OU	Posttranslational modification, protein turnover, chaperones;; Intracellular trafficking, secretion, and vesicular transport	PREDICTED: LOW QUALITY PROTEIN: cellular nucleic acid-binding protein isoform X1 [Ovis aries]	molecular function: binding (GO:0005488);; cellular component: cell (GO:0005623);; cellular component: organelle (GO:0043226);; cellular component: cell part (GO:0044464);; biological process: biological regulation (GO:0065007)
Sheep_newGene_86585	0.06112	23	0.031609	13	0.042198	16	0.204064	74	0.303288	119	0.471373	199	0.000137695	-2.76752	down	--	--	Molecular Function: nucleotide binding (GO:0000166);; Molecular Function: RNA binding (GO:0003723);; Cellular Component: mRNA cleavage and polyadenylation specificity factor complex (GO:0005847);; Biological Process: mRNA polyadenylation (GO:0006378);;	--	--	--	--	--	--	--	Cleavage stimulation factor subunit 2 [Bos mutus]	molecular function: binding (GO:0005488);; cellular component: cell (GO:0005623);; cellular component: membrane-enclosed lumen (GO:0031974);; cellular component: macromolecular complex (GO:0032991);; cellular component: organelle (GO:0043226);; cellular component: organelle part (GO:0044422);; cellular component: cell part (GO:0044464);; biological process: metabolic process (GO:0008152);; biolog…
NDRG4	19.14	8412	9.2975	4716	6.98732	2985	27.9384	12580	32.6776	16389	39.2461	19739	0.000145019	-1.48711	down	--	--	--	--	--	[S]	Function unknown	Protein NDRG2 OS=Macaca fascicularis OX=9541 GN=NDRG2 PE=2 SV=1	S	Function unknown	PREDICTED: protein NDRG4 isoform X2 [Ovis aries]	--
LRP4	7.2623	3051	4.60611	2087	4.10729	1649	23.1393	8621	19.2326	6985	8.88969	4187	0.00014654	-1.47483	down	[G]	Carbohydrate transport and metabolism	Biological Process: kidney development (GO:0001822);; Biological Process: regulation of protein phosphorylation (GO:0001932);; Biological Process: hair follicle development (GO:0001942);; Molecular Function: calcium ion binding (GO:0005509);; Cellular Component: plasma membrane (GO:0005886);; Biological Process: dorsal/ventral pattern formation (GO:0009953);; Biological Process: proximal/distal p…	K20051|0|oas:101118728|K20051 low-density lipoprotein receptor-related protein 4 | (RefSeq) LRP4; LDL receptor related protein 4	--	[T]	Signal transduction mechanisms	Low-density lipoprotein receptor-related protein 2 OS=Sus scrofa OX=9823 GN=LRP2 PE=1 SV=1	U	Intracellular trafficking, secretion, and vesicular transport	PREDICTED: LOW QUALITY PROTEIN: low-density lipoprotein receptor-related protein 4 isoform X1 [Ovis aries]	biological process: multicellular organismal process (GO:0032501);; biological process: developmental process (GO:0032502);; biological process: single-organism process (GO:0044699);; biological process: biological regulation (GO:0065007);; molecular function: binding (GO:0005488);; cellular component: cell (GO:0005623);; cellular component: membrane (GO:0016020);; cellular component: cell part (…
LEPR	3.75772	3157	7.96821	7607	14.2351	12371	3.74256	3253	2.26623	2017	2.49663	2083	0.000152796	1.74707	up	--	--	Cellular Component: Golgi membrane (GO:0000139);; Molecular Function: cytokine receptor activity (GO:0004896);; Molecular Function: receptor binding (GO:0005102);; Biological Process: cholesterol metabolic process (GO:0008203);; Cellular Component: endosome membrane (GO:0010008);; Cellular Component: integral component of membrane (GO:0016021);; Biological Process: cytokine-mediated signaling pat…	K05062|0|oas:443264|K05062 leptin receptor | (RefSeq) LEPR; leptin receptor	Cytokine-cytokine receptor interaction (ko04060);; Neuroactive ligand-receptor interaction (ko04080);; AMPK signaling pathway (ko04152);; Jak-STAT signaling pathway (ko04630);; Adipocytokine signaling pathway (ko04920);; Non-alcoholic fatty liver disease (NAFLD) (ko04932)	--	--	Leptin receptor OS=Sus scrofa OX=9823 GN=LEPR PE=2 SV=3	U	Intracellular trafficking, secretion, and vesicular transport	leptin receptor [Ovis aries]	cellular component: cell (GO:0005623);; cellular component: membrane (GO:0016020);; cellular component: organelle (GO:0043226);; cellular component: organelle part (GO:0044422);; cellular component: cell part (GO:0044464);; biological process: cellular process (GO:0009987);; biological process: signaling (GO:0023052);; biological process: single-organism process (GO:0044699);; biological process:…
WNT6	11.3686	1436	10.5215	1367	40.8222	4339	8.4774	812	3.88939	458	5.21524	600	0.000152953	2.04539	up	--	--	Cellular Component: extracellular region (GO:0005576);; Biological Process: anatomical structure morphogenesis (GO:0009653);; Biological Process: single-organism cellular process (GO:0044763);; Biological Process: single-organism developmental process (GO:0044767);; Biological Process: system development (GO:0048731);; Biological Process: regulation of biological process (GO:0050789);;	K00445|1.06491e-154|oas:101111785|K00445 wingless-type MMTV integration site family, member 6 | (RefSeq) WNT6; Wnt family member 6	mTOR signaling pathway (ko04150);; Wnt signaling pathway (ko04310);; Hippo signaling pathway (ko04390);; Signaling pathways regulating pluripotency of stem cells (ko04550);; Melanogenesis (ko04916);; HTLV-I infection (ko05166);; Pathways in cancer (ko05200);; Proteoglycans in cancer (ko05205);; Basal cell carcinoma (ko05217)	[T]	Signal transduction mechanisms	Protein Wnt-2 OS=Microcebus murinus OX=30608 GN=WNT2 PE=3 SV=1	O	Posttranslational modification, protein turnover, chaperones	PREDICTED: LOW QUALITY PROTEIN: protein Wnt-6 isoform X1 [Ovis aries]	cellular component: extracellular region (GO:0005576);; biological process: developmental process (GO:0032502);; biological process: cellular process (GO:0009987);; biological process: single-organism process (GO:0044699);; biological process: biological regulation (GO:0065007)
ARL14EPL	0.537734	69	0.175619	36	0.086821	16	1.53094	262	1.61351	324	1.2412	255	0.000157058	-2.70439	down	--	--	--	--	--	[S]	Function unknown	ARL14 effector protein OS=Bos taurus OX=9913 GN=ARL14EP PE=2 SV=1	S	Function unknown	PREDICTED: ARL14 effector protein-like [Ovis aries]	--
CHST2	17.0386	5910	6.91664	2570	9.91712	3409	27.9379	9579	26.8789	10015	37.8212	15192	0.00016025	-1.42758	down	--	--	Cellular Component: Golgi membrane (GO:0000139);; Molecular Function: N-acetylglucosamine 6-O-sulfotransferase activity (GO:0001517);; Cellular Component: trans-Golgi network (GO:0005802);; Biological Process: carbohydrate metabolic process (GO:0005975);; Biological Process: N-acetylglucosamine metabolic process (GO:0006044);; Biological Process: sulfur compound metabolic process (GO:0006790);;	K04745|0|oas:101105798|K04745 carbohydrate 6-sulfotransferase 2 [EC:2.8.2.-] | (RefSeq) CHST2; carbohydrate sulfotransferase 2	Glycosaminoglycan biosynthesis - keratan sulfate (ko00533)	--	--	--	U	Intracellular trafficking, secretion, and vesicular transport	PREDICTED: LOW QUALITY PROTEIN: carbohydrate sulfotransferase 2 isoform X1, partial [Ovis aries]	cellular component: cell (GO:0005623);; cellular component: membrane (GO:0016020);; cellular component: organelle (GO:0043226);; cellular component: organelle part (GO:0044422);; cellular component: cell part (GO:0044464);; biological process: metabolic process (GO:0008152);; molecular function: catalytic activity (GO:0003824);; biological process: cellular process (GO:0009987)
Sheep_newGene_5007	0.011038	4	0.022471	9	0.085215	30	0.375144	132	0.559432	213	0.218393	90	0.000192344	-3.20403	down	--	--	--	--	--	--	--	--	--	--	--	--
PLOD2	3.55689	2122	13.6784	8606	30.0195	17616	3.96204	2592	4.11247	2658	2.43169	1647	0.000195865	2.14737	up	--	--	Biological Process: response to hypoxia (GO:0001666);; Molecular Function: iron ion binding (GO:0005506);; Cellular Component: endoplasmic reticulum (GO:0005783);; Molecular Function: procollagen-lysine 5-dioxygenase activity (GO:0008475);; Molecular Function: L-ascorbic acid binding (GO:0031418);; Biological Process: oxidation-reduction process (GO:0055114);;	K13645|0|phd:102317489|K13645 procollagen-lysine,2-oxoglutarate 5-dioxygenase 2 [EC:1.14.11.4] | (RefSeq) PLOD2; procollagen-lysine, 2-oxoglutarate 5-dioxygenase 2	Lysine degradation (ko00310)	[O]	Posttranslational modification, protein turnover, chaperones	Procollagen-lysine,2-oxoglutarate 5-dioxygenase 1 OS=Bos taurus OX=9913 GN=PLOD1 PE=2 SV=2	O	Posttranslational modification, protein turnover, chaperones	PREDICTED: procollagen-lysine,2-oxoglutarate 5-dioxygenase 2 isoform X1 [Ovis aries]	biological process: response to stimulus (GO:0050896);; molecular function: binding (GO:0005488);; cellular component: cell (GO:0005623);; cellular component: organelle (GO:0043226);; cellular component: cell part (GO:0044464);; biological process: metabolic process (GO:0008152);; biological process: single-organism process (GO:0044699);; molecular function: catalytic activity (GO:0003824)
AJAP1	0.213578	220	0.476633	278	0.529906	541	0.027497	28	0.04034	45	0.089076	107	0.000204344	2.69056	up	--	--	--	--	--	--	--	--	U	Intracellular trafficking, secretion, and vesicular transport	PREDICTED: adherens junction-associated protein 1 [Ovis aries]	--
BCAR3	4.14019	1730	7.04674	3403	10.0613	4306	3.23703	1329	1.62674	813	2.07639	1145	0.000210056	1.61825	up	--	--	Molecular Function: guanyl-nucleotide exchange factor activity (GO:0005085);; Cellular Component: intracellular (GO:0005622);; Biological Process: small GTPase mediated signal transduction (GO:0007264);;	--	--	--	--	Breast cancer anti-estrogen resistance protein 3 OS=Bos taurus OX=9913 GN=BCAR3 PE=2 SV=2	S	Function unknown	PREDICTED: breast cancer anti-estrogen resistance protein 3 isoform X1 [Ovis aries]	molecular function: guanyl-nucleotide exchange factor activity (GO:0005085);; cellular component: cell (GO:0005623);; cellular component: cell part (GO:0044464);; biological process: cellular process (GO:0009987);; biological process: signaling (GO:0023052);; biological process: single-organism process (GO:0044699);; biological process: response to stimulus (GO:0050896);; biological process: biol…
KCTD14	0.127841	125	0.105872	111	0	0	1.54483	957	2.46549	1726	1.31516	1017	0.000221586	-3.89557	down	--	--	Biological Process: protein homooligomerization (GO:0051260);;	--	--	[R]	General function prediction only	BTB/POZ domain-containing protein KCTD7 OS=Bos taurus OX=9913 GN=KCTD7 PE=2 SV=1	S	Function unknown	PREDICTED: BTB/POZ domain-containing protein KCTD14 [Ovis aries]	biological process: cellular component organization or biogenesis (GO:0071840)
ADRA2C	1.67213	297	1.3057	249	10.9065	1920	0.705467	124	0.473887	91	0.665741	137	0.000231106	2.95574	up	--	--	--	K04140|0|oas:100170319|K04140 adrenergic receptor alpha-2C | (RefSeq) ADRA2C; adrenoceptor alpha 2C	cGMP-PKG signaling pathway (ko04022);; Neuroactive ligand-receptor interaction (ko04080)	[R]	General function prediction only	Alpha-2C adrenergic receptor OS=Didelphis virginiana OX=9267 GN=ADRA2C PE=2 SV=2	U	Intracellular trafficking, secretion, and vesicular transport	PREDICTED: LOW QUALITY PROTEIN: alpha-2C adrenergic receptor isoform X1 [Ovis aries]	--
RAB38	0.316863	113	0.659114	251	1.23125	433	0.171631	60	0.075249	29	0.088745	37	0.000238039	2.74989	up	[R]	General function prediction only	Molecular Function: GTP binding (GO:0005525);; Biological Process: small GTPase mediated signal transduction (GO:0007264);; Biological Process: protein transport (GO:0015031);; Cellular Component: phagocytic vesicle (GO:0045335);; Biological Process: phagosome acidification (GO:0090383);;	K07923|2.97747e-157|oas:101122822|K07923 Ras-related protein Rab-38 | (RefSeq) RAB38; RAB38, member RAS oncogene family	--	[T]	Signal transduction mechanisms	Ras-related protein Rab-32 OS=Sus scrofa OX=9823 GN=RAB32 PE=2 SV=1	S	Function unknown	PREDICTED: ras-related protein Rab-38 [Ovis aries]	molecular function: binding (GO:0005488);; biological process: cellular process (GO:0009987);; biological process: signaling (GO:0023052);; biological process: single-organism process (GO:0044699);; biological process: response to stimulus (GO:0050896);; biological process: biological regulation (GO:0065007);; biological process: localization (GO:0051179);; cellular component: cell (GO:0005623);;…
C1GALT1	4.81467	3170	5.78888	3911	8.49132	5033	2.97552	1931	2.23048	1619	2.21	1636	0.000238664	1.32253	up	--	--	Biological Process: angiogenesis (GO:0001525);; Biological Process: kidney development (GO:0001822);; Cellular Component: integral component of membrane (GO:0016021);; Molecular Function: glycoprotein-N-acetylgalactosamine 3-beta-galactosyltransferase activity (GO:0016263);; Biological Process: O-glycan processing (GO:0016266);; Biological Process: cell differentiation (GO:0030154);; Molecular Fu…	K00731|0|oas:101120567|K00731 glycoprotein-N-acetylgalactosamine 3-beta-galactosyltransferase [EC:2.4.1.122] | (RefSeq) C1GALT1; core 1 synthase, glycoprotein-N-acetylgalactosamine 3-beta-galactosyltransferase 1	Mucin type O-Glycan biosynthesis (ko00512)	[G]	Carbohydrate transport and metabolism	Glycoprotein-N-acetylgalactosamine 3-beta-galactosyltransferase 1 OS=Bos taurus OX=9913 GN=C1GALT1 PE=2 SV=1	S	Function unknown	PREDICTED: glycoprotein-N-acetylgalactosamine 3-beta-galactosyltransferase 1 isoform X2 [Ovis aries musimon]	biological process: developmental process (GO:0032502);; biological process: single-organism process (GO:0044699);; biological process: multicellular organismal process (GO:0032501);; cellular component: membrane (GO:0016020);; cellular component: membrane part (GO:0044425);; biological process: metabolic process (GO:0008152);; molecular function: catalytic activity (GO:0003824);; biological proc…
SCN10A	0.04082	28	0.074768	54	0.026145	18	0.109264	72	0.112321	81	2.32102	1567	0.000243823	-3.93159	down	--	--	Cellular Component: voltage-gated sodium channel complex (GO:0001518);; Biological Process: regulation of heart rate (GO:0002027);; Molecular Function: voltage-gated sodium channel activity (GO:0005248);; Biological Process: regulation of ion transmembrane transport (GO:0034765);; Biological Process: sodium ion transmembrane transport (GO:0035725);; Biological Process: regulation of cardiac muscl…	K04842|0|oas:101116770|K04842 voltage-gated sodium channel type X alpha | (RefSeq) SCN10A; sodium voltage-gated channel alpha subunit 10	--	[PT]	Inorganic ion transport and metabolism;; Signal transduction mechanisms	Sodium channel protein type 10 subunit alpha OS=Canis lupus familiaris OX=9615 GN=SCN10A PE=2 SV=1	U	Intracellular trafficking, secretion, and vesicular transport	PREDICTED: sodium channel protein type 10 subunit alpha isoform X1 [Ovis aries]	cellular component: cell (GO:0005623);; cellular component: membrane (GO:0016020);; cellular component: macromolecular complex (GO:0032991);; cellular component: membrane part (GO:0044425);; cellular component: cell part (GO:0044464);; biological process: biological regulation (GO:0065007);; biological process: cellular process (GO:0009987);; biological process: single-organism process (GO:004469…
PODN	7.59315	3212	7.8561	3132	4.07336	1245	15.4466	6171	13.1236	6028	17.7005	8800	0.000252029	-1.37405	down	[K]	Transcription	Molecular Function: collagen binding (GO:0005518);; Cellular Component: extracellular space (GO:0005615);; Cellular Component: cytoplasm (GO:0005737);; Biological Process: negative regulation of cell proliferation (GO:0008285);; Biological Process: negative regulation of cell migration (GO:0030336);;	--	--	[R]	General function prediction only	Decorin OS=Canis lupus familiaris OX=9615 GN=DCN PE=2 SV=2	S	Function unknown	PREDICTED: podocan [Ovis aries]	molecular function: binding (GO:0005488);; cellular component: extracellular region (GO:0005576);; cellular component: extracellular region part (GO:0044421);; cellular component: cell (GO:0005623);; cellular component: cell part (GO:0044464);; biological process: biological regulation (GO:0065007)
LOC101113893	49.674	3275	19.9823	1412	13.6198	890	78.2134	5097	112.946	7999	69.1161	5277	0.000264544	-1.62247	down	--	--	Cellular Component: chromosome (GO:0005694);; Biological Process: chromatin assembly (GO:0031497);; Biological Process: nucleosome organization (GO:0034728);;	K11275|1.85795e-27|oas:101113893|K11275 histone H1/5 | (RefSeq) histone H1.2	--	[B]	Chromatin structure and dynamics	Histone H1.4 OS=Oryctolagus cuniculus OX=9986 GN=HIST1H1E PE=1 SV=2	B	Chromatin structure and dynamics	PREDICTED: histone H1.2 [Ovis aries]	cellular component: cell (GO:0005623);; cellular component: organelle (GO:0043226);; cellular component: cell part (GO:0044464);; biological process: cellular process (GO:0009987);; biological process: cellular component organization or biogenesis (GO:0071840)
RRAD	5.26867	653	6.48104	779	29.9098	3766	3.11829	377	3.24483	399	1.85424	249	0.000267224	2.46981	up	[R]	General function prediction only	Molecular Function: GTPase activity (GO:0003924);; Molecular Function: GTP binding (GO:0005525);; Biological Process: small GTPase mediated signal transduction (GO:0007264);; Cellular Component: membrane (GO:0016020);;	K07845|5.80335e-160|oas:101105434|K07845 Ras-related associated with diabetes | (RefSeq) RRAD; RRAD, Ras related glycolysis inhibitor and calcium channel regulator	--	[R]	General function prediction only	GTP-binding protein GEM OS=Pongo abelii OX=9601 GN=GEM PE=2 SV=1	S	Function unknown	PREDICTED: GTP-binding protein RAD isoform X1 [Ovis aries]	biological process: metabolic process (GO:0008152);; molecular function: catalytic activity (GO:0003824);; molecular function: binding (GO:0005488);; biological process: cellular process (GO:0009987);; biological process: signaling (GO:0023052);; biological process: single-organism process (GO:0044699);; biological process: response to stimulus (GO:0050896);; biological process: biological regula…
INHBA	1.84933	599	6.03437	3274	132.799	40480	13.5392	1778	1.03667	275	0.749267	173	0.000269096	4.38473	up	--	--	Biological Process: G1/S transition of mitotic cell cycle (GO:0000082);; Biological Process: ovarian follicle development (GO:0001541);; Biological Process: hair follicle development (GO:0001942);; Biological Process: hematopoietic progenitor cell differentiation (GO:0002244);; Molecular Function: cytokine activity (GO:0005125);; Molecular Function: hormone activity (GO:0005179);; Biological Proc…	K04667|0|phd:102342391|K04667 inhibin, beta | (RefSeq) INHBA; inhibin beta A subunit	TGF-beta signaling pathway (ko04350);; Signaling pathways regulating pluripotency of stem cells (ko04550)	[T]	Signal transduction mechanisms	Inhibin beta A chain OS=Ovis aries OX=9940 GN=INHBA PE=1 SV=1	O	Posttranslational modification, protein turnover, chaperones	inhibin beta A chain precursor [Capra hircus]	biological process: cellular process (GO:0009987);; biological process: single-organism process (GO:0044699);; biological process: reproduction (GO:0000003);; biological process: reproductive process (GO:0022414);; biological process: multicellular organismal process (GO:0032501);; biological process: developmental process (GO:0032502);; biological process: rhythmic process (GO:0048511);; molecul…
GFRA1	0.763747	642	1.57312	1399	11.0305	9171	0.794077	660	0.811236	732	0.454538	442	0.000271686	2.74901	up	--	--	Molecular Function: receptor activity (GO:0004872);; Biological Process: nervous system development (GO:0007399);;	K19895|0|oas:101120125|K19895 GDNF family receptor alpha 1 | (RefSeq) GFRA1; GDNF family receptor alpha 1	--	--	--	GDNF family receptor alpha-2 OS=Pongo abelii OX=9601 GN=GFRA2 PE=2 SV=2	O	Posttranslational modification, protein turnover, chaperones	PREDICTED: GDNF family receptor alpha-1 isoform X1 [Ovis aries]	molecular function: receptor activity (GO:0004872);; biological process: multicellular organismal process (GO:0032501);; biological process: developmental process (GO:0032502);; biological process: single-organism process (GO:0044699)
Sheep_newGene_132432	0.141748	84	0.312433	200	1.01117	499	0.088035	53	0.037696	25	0.046622	33	0.000297383	2.91744	up	--	--	Molecular Function: actin binding (GO:0003779);; Molecular Function: phospholipid binding (GO:0005543);;	--	--	[R]	General function prediction only	--	S	Function unknown	Transposon TX1 uncharacterized 149 kDa protein, partial [Bos mutus]	molecular function: binding (GO:0005488)
GABRA4	1.17461	962	1.31386	1289	22.8138	11770	1.91394	816	0.342098	235	1.86957	949	0.000313816	2.96058	up	--	--	--	K05175|0|oas:101121776|K05175 gamma-aminobutyric acid receptor subunit alpha | (RefSeq) GABRA4; gamma-aminobutyric acid type A receptor alpha4 subunit	Neuroactive ligand-receptor interaction (ko04080);; Retrograde endocannabinoid signaling (ko04723);; GABAergic synapse (ko04727);; Taste transduction (ko04742);; Morphine addiction (ko05032);; Nicotine addiction (ko05033)	[T]	Signal transduction mechanisms	Gamma-aminobutyric acid receptor subunit alpha-4 OS=Bos taurus OX=9913 GN=GABRA4 PE=2 SV=2	U	Intracellular trafficking, secretion, and vesicular transport	PREDICTED: gamma-aminobutyric acid receptor subunit alpha-4 [Capra hircus]	--
Sheep_newGene_154483	1.0771	1780	0.720976	1254	0.455416	737	2.10331	3413	2.29504	4043	1.74964	3359	0.000320776	-1.42954	down	--	--	Molecular Function: receptor binding (GO:0005102);; Cellular Component: peroxisome (GO:0005777);; Biological Process: putrescine biosynthetic process (GO:0009446);; Biological Process: putrescine catabolic process (GO:0009447);; Biological Process: spermidine catabolic process (GO:0046203);; Biological Process: spermine catabolic process (GO:0046208);; Molecular Function: polyamine oxidase activi…	--	--	--	--	--	S	Function unknown	PREDICTED: EF-hand calcium-binding domain-containing protein 1 isoform X5 [Ovis aries musimon]	molecular function: binding (GO:0005488);; cellular component: cell (GO:0005623);; cellular component: organelle (GO:0043226);; cellular component: cell part (GO:0044464);; biological process: metabolic process (GO:0008152);; biological process: cellular process (GO:0009987);; biological process: single-organism process (GO:0044699);; molecular function: catalytic activity (GO:0003824);; biologic…
LOC101108705	2.18532	632	1.91087	531	0.349132	107	4.87186	1164	7.23525	1832	12.3497	3318	0.000338809	-2.19941	down	[O]	Posttranslational modification, protein turnover, chaperones	Molecular Function: glutathione transferase activity (GO:0004364);; Cellular Component: cytoplasm (GO:0005737);;	K00799|6.03448e-161|oas:101108705|K00799 glutathione S-transferase [EC:2.5.1.18] | (RefSeq) glutathione S-transferase Mu 1-like	Glutathione metabolism (ko00480);; Metabolism of xenobiotics by cytochrome P450 (ko00980);; Drug metabolism - cytochrome P450 (ko00982);; Platinum drug resistance (ko01524);; Chemical carcinogenesis (ko05204)	[O]	Posttranslational modification, protein turnover, chaperones	Glutathione S-transferase Mu 1 OS=Bos taurus OX=9913 GN=GSTM1 PE=1 SV=3	O	Posttranslational modification, protein turnover, chaperones	PREDICTED: glutathione S-transferase Mu 1-like isoform X1 [Ovis aries]	biological process: metabolic process (GO:0008152);; molecular function: catalytic activity (GO:0003824);; cellular component: cell (GO:0005623);; cellular component: cell part (GO:0044464)
FRRS1L	0.74375	72	0.932981	485	1.06798	100	1.99065	1288	2.13466	1284	1.63252	1161	0.000352899	-2.45135	down	--	--	--	--	--	[T]	Signal transduction mechanisms	--	S	Function unknown	PREDICTED: DOMON domain-containing protein FRRS1L isoform X1 [Ovis aries]	--
HPCAL4	1.17203	500	1.24189	585	2.75501	970	0.811877	73	0.566975	264	0.802682	88	0.00035954	2.40086	up	--	--	Molecular Function: calcium ion binding (GO:0005509);; Cellular Component: intracellular (GO:0005622);;	--	--	[T]	Signal transduction mechanisms	Hippocalcin-like protein 4 OS=Pongo abelii OX=9601 GN=HPCAL4 PE=2 SV=3	DTZ	Cell cycle control, cell division, chromosome partitioning;; Signal transduction mechanisms;; Cytoskeleton	hippocalcin-like protein 4 [Odocoileus virginianus texanus]	molecular function: binding (GO:0005488);; cellular component: cell (GO:0005623);; cellular component: cell part (GO:0044464)
BMP4	7.74294	1882	8.20461	1515	8.35277	1387	19.6558	3782	21.3129	4158	19.5758	3954	0.00036207	-1.2142	down	--	--	Biological Process: negative regulation of transcription from RNA polymerase II promoter (GO:0000122);; Biological Process: activation of MAPKK activity (GO:0000186);; Biological Process: mesonephros development (GO:0001823);; Biological Process: neural tube closure (GO:0001843);; Biological Process: positive regulation of endothelial cell proliferation (GO:0001938);; Biological Process: endochon…	K04662|0|bom:102266106|K04662 bone morphogenetic protein 4 | (RefSeq) BMP4; bone morphogenetic protein 4	TGF-beta signaling pathway (ko04350);; Hippo signaling pathway (ko04390);; Signaling pathways regulating pluripotency of stem cells (ko04550);; Pathways in cancer (ko05200);; Basal cell carcinoma (ko05217)	[T]	Signal transduction mechanisms	Bone morphogenetic protein 4 OS=Bos taurus OX=9913 GN=BMP4 PE=2 SV=1	O	Posttranslational modification, protein turnover, chaperones	bone morphogenetic protein 4 precursor [Bubalus bubalis]	biological process: biological regulation (GO:0065007);; biological process: multicellular organismal process (GO:0032501);; biological process: developmental process (GO:0032502);; biological process: single-organism process (GO:0044699);; biological process: immune system process (GO:0002376);; biological process: cellular process (GO:0009987);; biological process: signaling (GO:0023052);; biol…
SERPINF1	43.2628	5902	50.6293	7342	125.961	16894	31.1337	4181	22.1752	3231	26.6597	4188	0.00038273	1.49732	up	[O]	Posttranslational modification, protein turnover, chaperones	Molecular Function: serine-type endopeptidase inhibitor activity (GO:0004867);; Cellular Component: extracellular space (GO:0005615);; Biological Process: negative regulation of endopeptidase activity (GO:0010951);; Biological Process: negative regulation of angiogenesis (GO:0016525);; Biological Process: regulation of proteolysis (GO:0030162);; Cellular Component: extracellular matrix (GO:003101…	K19614|0|oas:100192425|K19614 pigment epithelium-derived factor | (RefSeq) SERPINF1; serpin family F member 1	Wnt signaling pathway (ko04310)	[V]	Defense mechanisms	Pigment epithelium-derived factor OS=Bos taurus OX=9913 GN=SERPINF1 PE=1 SV=1	O	Posttranslational modification, protein turnover, chaperones	PREDICTED: pigment epithelium-derived factor isoform X1 [Ovis aries]	biological process: biological regulation (GO:0065007);; molecular function: enzyme regulator activity (GO:0030234);; cellular component: extracellular region (GO:0005576);; cellular component: extracellular region part (GO:0044421);; cellular component: extracellular matrix (GO:0031012);; cellular component: cell (GO:0005623);; cellular component: organelle (GO:0043226);; cellular component: cel…
Sheep_newGene_146306	0.138312	113	2.42587	1562	4.56171	2881	0.207154	200	0.017823	27	0.00236	4	0.0003828	4.31723	up	--	--	Molecular Function: nucleic acid binding (GO:0003676);; Molecular Function: RNA-directed DNA polymerase activity (GO:0003964);; Cellular Component: intracellular (GO:0005622);; Cellular Component: fascia adherens (GO:0005916);; Biological Process: RNA-dependent DNA biosynthetic process (GO:0006278);; Biological Process: regulation of transcription, DNA-templated (GO:0006355);; Molecular Function:…	K09228|7.00532e-75|oas:100527962|K09228 KRAB domain-containing zinc finger protein | (RefSeq) ZNF33B; zinc finger protein 33B	--	--	--	--	S	Function unknown	reverse transcriptase-like [Bos taurus]	molecular function: binding (GO:0005488);; biological process: metabolic process (GO:0008152);; biological process: cellular process (GO:0009987);; molecular function: catalytic activity (GO:0003824);; cellular component: cell (GO:0005623);; cellular component: cell part (GO:0044464);; cellular component: cell junction (GO:0030054);; biological process: biological regulation (GO:0065007);; biolog…
THBS2	0.917706	489	9.44378	5383	18.7462	7602	2.27819	1198	1.14901	656	0.405622	250	0.000382928	2.73773	up	[DZ]	Cell cycle control, cell division, chromosome partitioning;; Cytoskeleton	Molecular Function: calcium ion binding (GO:0005509);; Cellular Component: basement membrane (GO:0005604);; Biological Process: cell adhesion (GO:0007155);; Molecular Function: heparin binding (GO:0008201);; Biological Process: negative regulation of angiogenesis (GO:0016525);;	K04659|0|oas:101116840|K04659 thrombospondin 2/3/4/5 | (RefSeq) THBS2; thrombospondin 2	Phagosome (ko04145);; PI3K-Akt signaling pathway (ko04151);; Focal adhesion (ko04510);; ECM-receptor interaction (ko04512);; Malaria (ko05144)	--	--	Thrombospondin-2 OS=Bos taurus OX=9913 GN=THBS2 PE=2 SV=2	O	Posttranslational modification, protein turnover, chaperones	PREDICTED: LOW QUALITY PROTEIN: thrombospondin-2 isoform X1 [Ovis aries]	molecular function: binding (GO:0005488);; cellular component: extracellular region (GO:0005576);; cellular component: extracellular matrix (GO:0031012);; cellular component: extracellular matrix part (GO:0044420);; cellular component: extracellular region part (GO:0044421);; biological process: biological adhesion (GO:0022610);; biological process: biological regulation (GO:0065007)
Sheep_newGene_101523	0.129516	345	0.983558	2806	2.44986	6460	0.512147	815	0.15303	438	0.091897	284	0.000406833	2.72934	up	--	--	Biological Process: detection of chemical stimulus involved in sensory perception of bitter taste (GO:0001580);; Molecular Function: actin binding (GO:0003779);; Molecular Function: RNA-directed DNA polymerase activity (GO:0003964);; Molecular Function: G-protein coupled receptor activity (GO:0004930);; Molecular Function: phospholipid binding (GO:0005543);; Cellular Component: proteinaceous extr…	K08474|1.57385e-30|bom:102286375|K08474 taste receptor type 2 | (RefSeq) taste receptor type 2 member 42	Taste transduction (ko04742)	--	--	Mediator of RNA polymerase II transcription subunit 30 OS=Bos taurus OX=9913 GN=MED30 PE=2 SV=1	--	--	reverse transcriptase-like [Bos taurus]	biological process: multicellular organismal process (GO:0032501);; biological process: single-organism process (GO:0044699);; biological process: response to stimulus (GO:0050896);; molecular function: binding (GO:0005488);; biological process: metabolic process (GO:0008152);; biological process: cellular process (GO:0009987);; molecular function: catalytic activity (GO:0003824);; biological pro…
IER3	10.2974	1206	57.5184	7216	114.678	13307	21.0086	2432	7.53248	948	9.80348	1330	0.000407243	2.29306	up	--	--	Biological Process: cell cycle checkpoint (GO:0000075);; Biological Process: response to protozoan (GO:0001562);; Biological Process: negative regulation of systemic arterial blood pressure (GO:0003085);; Cellular Component: nucleus (GO:0005634);; Biological Process: regulation of DNA repair (GO:0006282);; Biological Process: positive regulation of apoptotic process (GO:0043065);; Biological Proc…	--	--	--	--	Radiation-inducible immediate-early gene IEX-1 OS=Pan troglodytes OX=9598 GN=IER3 PE=3 SV=1	U	Intracellular trafficking, secretion, and vesicular transport	PREDICTED: radiation-inducible immediate-early gene IEX-1 [Capra hircus]	biological process: cellular process (GO:0009987);; biological process: single-organism process (GO:0044699);; biological process: response to stimulus (GO:0050896);; biological process: multi-organism process (GO:0051704);; biological process: multicellular organismal process (GO:0032501);; biological process: biological regulation (GO:0065007);; cellular component: cell (GO:0005623);; cellular …
BAMBI	4.15473	1160	7.47687	3154	53.8515	6756	11.0175	1244	1.85275	1094	5.70476	771	0.000412097	1.93786	up	--	--	Molecular Function: frizzled binding (GO:0005109);; Cellular Component: cytoplasm (GO:0005737);; Biological Process: positive regulation of cell proliferation (GO:0008284);; Biological Process: regulation of cell shape (GO:0008360);; Biological Process: positive regulation of epithelial to mesenchymal transition (GO:0010718);; Cellular Component: integral component of membrane (GO:0016021);; Biol…	K10162|1.18513e-158|oas:443242|K10162 BMP and activin membrane-bound inhibitor | (RefSeq) BAMBI; BMP and activin membrane bound inhibitor	Wnt signaling pathway (ko04310);; TGF-beta signaling pathway (ko04350)	--	--	BMP and activin membrane-bound inhibitor homolog OS=Ovis aries OX=9940 GN=BAMBI PE=2 SV=1	O	Posttranslational modification, protein turnover, chaperones	BMP and activin membrane-bound inhibitor homolog precursor [Ovis aries]	molecular function: binding (GO:0005488);; cellular component: cell (GO:0005623);; cellular component: cell part (GO:0044464);; biological process: biological regulation (GO:0065007);; cellular component: membrane (GO:0016020);; cellular component: membrane part (GO:0044425);; biological process: cellular process (GO:0009987);; biological process: locomotion (GO:0040011);; biological process: sin…
LOC105606081	0.737308	96	6.89996	831	16.5939	1781	1.46048	156	1.14564	131	0.423475	51	0.00042127	3.09221	up	--	--	Molecular Function: calcium ion binding (GO:0005509);; Cellular Component: basement membrane (GO:0005604);; Biological Process: cell adhesion (GO:0007155);; Molecular Function: heparin binding (GO:0008201);; Biological Process: negative regulation of angiogenesis (GO:0016525);;	K04659|0|oas:105606081|K04659 thrombospondin 2/3/4/5 | (RefSeq) thrombospondin-2-like	Phagosome (ko04145);; PI3K-Akt signaling pathway (ko04151);; Focal adhesion (ko04510);; ECM-receptor interaction (ko04512);; Malaria (ko05144)	--	--	Thrombospondin-2 OS=Bos taurus OX=9913 GN=THBS2 PE=2 SV=2	O	Posttranslational modification, protein turnover, chaperones	PREDICTED: thrombospondin-2-like, partial [Ovis aries]	molecular function: binding (GO:0005488);; cellular component: extracellular region (GO:0005576);; cellular component: extracellular matrix (GO:0031012);; cellular component: extracellular matrix part (GO:0044420);; cellular component: extracellular region part (GO:0044421);; biological process: biological adhesion (GO:0022610);; biological process: biological regulation (GO:0065007)
Sheep_newGene_48846	0.050086	19	0.020816	9	0.050717	19	0.194126	70	0.212027	83	0.379125	160	0.00042569	-2.58425	down	--	--	Cellular Component: voltage-gated sodium channel complex (GO:0001518);; Biological Process: detection of chemical stimulus involved in sensory perception of bitter taste (GO:0001580);; Biological Process: positive regulation of cytokine-mediated signaling pathway (GO:0001961);; Biological Process: antigen processing and presentation of peptide or polysaccharide antigen via MHC class II (GO:000250…	K08474|2.80551e-25|bta:664647|K08474 taste receptor type 2 | (RefSeq) T2R65A; bitter taste receptor Bota-T2R65A	--	--	--	--	--	--	bitter taste receptor Bota-T2R65A [Bos taurus]	cellular component: cell (GO:0005623);; cellular component: membrane (GO:0016020);; cellular component: macromolecular complex (GO:0032991);; cellular component: membrane part (GO:0044425);; cellular component: cell part (GO:0044464);; biological process: multicellular organismal process (GO:0032501);; biological process: single-organism process (GO:0044699);; biological process: response to stim…
CCDC73	0.174826	87	0.988706	438	3.9377	1281	0.227054	110	0.133198	71	0.090401	52	0.000426518	3.05594	up	--	--	--	--	--	--	--	--	S	Function unknown	PREDICTED: coiled-coil domain-containing protein 73 [Ovis aries]	--
LOC101114018	126.504	18702	56.3615	8926	101.247	14832	54.0942	7905	26.8481	4264	24.8344	4252	0.000431082	1.45081	up	[J]	Translation, ribosomal structure and biogenesis	--	K03231|0|tup:102493820|K03231 elongation factor 1-alpha | (RefSeq) EEF1A1; eukaryotic translation elongation factor 1 alpha 1	RNA transport (ko03013);; Legionellosis (ko05134)	[J]	Translation, ribosomal structure and biogenesis	Elongation factor 1-alpha 1 OS=Oryctolagus cuniculus OX=9986 GN=EEF1A1 PE=1 SV=1	J	Translation, ribosomal structure and biogenesis	PREDICTED: elongation factor 1-alpha 1 [Tupaia chinensis]	--
TLCD2	1.49887	936	3.34918	2757	5.13711	3838	1.27581	902	0.836148	609	0.942228	813	0.000438966	1.7987	up	--	--	Cellular Component: integral component of membrane (GO:0016021);;	--	--	[S]	Function unknown	--	U	Intracellular trafficking, secretion, and vesicular transport	PREDICTED: TLC domain-containing protein 2 [Ovis aries]	cellular component: membrane (GO:0016020);; cellular component: membrane part (GO:0044425)
P4HA3	1.9934	631	6.13883	2128	19.2407	5337	1.90678	631	1.44098	486	2.82744	837	0.000447892	2.18731	up	[JO]	Translation, ribosomal structure and biogenesis;; Posttranslational modification, protein turnover, chaperones	Molecular Function: procollagen-proline 4-dioxygenase activity (GO:0004656);; Molecular Function: iron ion binding (GO:0005506);; Cellular Component: endoplasmic reticulum lumen (GO:0005788);; Molecular Function: oxidoreductase activity, acting on single donors with incorporation of molecular oxygen, incorporation of two atoms of oxygen (GO:0016702);; Molecular Function: L-ascorbic acid binding (…	K00472|0|oas:101104856|K00472 prolyl 4-hydroxylase [EC:1.14.11.2] | (RefSeq) P4HA3; prolyl 4-hydroxylase subunit alpha 3	Arginine and proline metabolism (ko00330)	[E]	Amino acid transport and metabolism	Prolyl 4-hydroxylase subunit alpha-3 OS=Bos taurus OX=9913 GN=P4HA3 PE=2 SV=1	S	Function unknown	PREDICTED: LOW QUALITY PROTEIN: prolyl 4-hydroxylase subunit alpha-3 isoform X1 [Ovis aries]	biological process: metabolic process (GO:0008152);; biological process: cellular process (GO:0009987);; biological process: single-organism process (GO:0044699);; molecular function: catalytic activity (GO:0003824);; molecular function: binding (GO:0005488);; cellular component: cell (GO:0005623);; cellular component: membrane-enclosed lumen (GO:0031974);; cellular component: organelle (GO:00432…
CNTNAP4	0.258509	203	0.923413	835	6.27744	5752	0.366484	363	0.310088	264	0.066063	70	0.000455734	3.38776	up	--	--	Biological Process: cell adhesion (GO:0007155);; Cellular Component: dendrite (GO:0030425);;	--	--	[T]	Signal transduction mechanisms	Contactin-associated protein-like 5 OS=Canis lupus familiaris OX=9615 GN=CNTNAP5 PE=2 SV=1	S	Function unknown	PREDICTED: contactin-associated protein-like 4 isoform X2 [Ovis aries]	biological process: biological adhesion (GO:0022610);; cellular component: cell (GO:0005623);; cellular component: cell part (GO:0044464)
NR4A1	0.36247	223	3.69796	2648	8.12979	5145	0.411975	261	0.505704	146	0.943032	758	0.000463129	2.94615	up	--	--	Molecular Function: transcriptional activator activity, RNA polymerase II core promoter proximal region sequence-specific binding (GO:0001077);; Biological Process: positive regulation of endothelial cell proliferation (GO:0001938);; Biological Process: cell migration involved in sprouting angiogenesis (GO:0002042);; Molecular Function: steroid hormone receptor activity (GO:0003707);; Molecular F…	K04465|0|oas:101113222|K04465 nuclear receptor subfamily 4 group A member 1 | (RefSeq) NR4A1; nuclear receptor subfamily 4 group A member 1	MAPK signaling pathway (ko04010);; PI3K-Akt signaling pathway (ko04151);; Aldosterone synthesis and secretion (ko04925)	[K]	Transcription	Nuclear receptor subfamily 4 group A member 1 OS=Bos taurus OX=9913 GN=NR4A1 PE=2 SV=1	K	Transcription	PREDICTED: nuclear receptor subfamily 4 group A member 1 isoform X1 [Ovis aries]	biological process: metabolic process (GO:0008152);; biological process: cellular process (GO:0009987);; biological process: biological regulation (GO:0065007);; molecular function: nucleic acid binding transcription factor activity (GO:0001071);; biological process: multicellular organismal process (GO:0032501);; biological process: locomotion (GO:0040011);; biological process: single-organism p…
HOXA10	28.5469	7665	29.374	8431	85.6696	22196	14.1559	3906	14.1771	4026	20.4852	6529	0.000473887	1.54905	up	--	--	Biological Process: angiogenesis (GO:0001525);; Biological Process: blood vessel remodeling (GO:0001974);; Molecular Function: transcription factor activity, sequence-specific DNA binding (GO:0003700);; Cellular Component: nucleus (GO:0005634);; Cellular Component: transcription factor complex (GO:0005667);; Biological Process: regulation of transcription, DNA-templated (GO:0006355);; Biological …	K17443|0|oas:101105239|K17443 homrobox protein Hox-A10 | (RefSeq) HOXA10; homeobox A10	--	[K]	Transcription	Homeobox protein Hox-C10 OS=Macaca nemestrina OX=9545 GN=HOXC10 PE=3 SV=1	K	Transcription	PREDICTED: homeobox protein Hox-A10 [Ovis aries]	biological process: developmental process (GO:0032502);; biological process: single-organism process (GO:0044699);; biological process: multicellular organismal process (GO:0032501);; biological process: biological regulation (GO:0065007);; molecular function: nucleic acid binding transcription factor activity (GO:0001071);; cellular component: cell (GO:0005623);; cellular component: organelle (G…
Sheep_newGene_120134	0.252898	75	0.568714	217	0.261388	92	0.912815	321	1.90883	728	2.47745	1019	0.000476229	-2.31045	down	--	--	Cellular Component: voltage-gated sodium channel complex (GO:0001518);; Biological Process: detection of chemical stimulus involved in sensory perception of bitter taste (GO:0001580);; Molecular Function: actin binding (GO:0003779);; Molecular Function: RNA-directed DNA polymerase activity (GO:0003964);; Molecular Function: protein kinase activity (GO:0004672);; Molecular Function: G-protein coup…	K08111|6.21588e-25|bom:102284894|K08111 glypican 5 | (RefSeq) GPC5, Glypican-5; glypican 5	--	--	--	--	O	Posttranslational modification, protein turnover, chaperones	reverse transcriptase-like [Bos taurus]	cellular component: cell (GO:0005623);; cellular component: membrane (GO:0016020);; cellular component: macromolecular complex (GO:0032991);; cellular component: membrane part (GO:0044425);; cellular component: cell part (GO:0044464);; biological process: multicellular organismal process (GO:0032501);; biological process: single-organism process (GO:0044699);; biological process: response to stim…
LOC101116756	1.11826	209	1.53554	307	11.7692	2175	0.891103	165	0.635389	128	0.267441	58	0.000490826	3.05224	up	[I]	Lipid transport and metabolism	Molecular Function: hydrolase activity (GO:0016787);;	K01044|0|oas:101116756|K01044 carboxylesterase 1 [EC:3.1.1.1] | (RefSeq) liver carboxylesterase-like	--	[R]	General function prediction only	Liver carboxylesterase OS=Sus scrofa OX=9823 PE=1 SV=1	I	Lipid transport and metabolism	PREDICTED: liver carboxylesterase-like isoform X1 [Ovis aries]	biological process: metabolic process (GO:0008152);; molecular function: catalytic activity (GO:0003824)
FOS	6.88873	1500	56.5249	12534	88.3151	17785	12.6457	2728	12.0536	3059	4.92415	1301	0.000497412	2.25846	up	--	--	Molecular Function: double-stranded DNA binding (GO:0003690);; Molecular Function: transcription factor activity, sequence-specific DNA binding (GO:0003700);; Cellular Component: nucleus (GO:0005634);; Cellular Component: transcription factor complex (GO:0005667);; Cellular Component: endoplasmic reticulum (GO:0005783);; Cellular Component: cytosol (GO:0005829);; Biological Process: transforming …	K04379|0|oas:443218|K04379 proto-oncogene protein c-fos | (RefSeq) FOS, C-FOS; Fos proto-oncogene, AP-1 transcription factor subunit	Endocrine resistance (ko01522);; MAPK signaling pathway (ko04010);; cAMP signaling pathway (ko04024);; Apoptosis (ko04210);; Osteoclast differentiation (ko04380);; Toll-like receptor signaling pathway (ko04620);; T cell receptor signaling pathway (ko04660);; B cell receptor signaling pathway (ko04662);; TNF signaling pathway (ko04668);; Circadian entrainment (ko04713);; Cholinergic synapse (ko047…	[K]	Transcription	Proto-oncogene c-Fos OS=Bos taurus OX=9913 GN=FOS PE=2 SV=2	K	Transcription	proto-oncogene c-Fos [Ovis aries]	molecular function: binding (GO:0005488);; biological process: biological regulation (GO:0065007);; molecular function: nucleic acid binding transcription factor activity (GO:0001071);; cellular component: cell (GO:0005623);; cellular component: organelle (GO:0043226);; cellular component: cell part (GO:0044464);; cellular component: macromolecular complex (GO:0032991);; biological process: cellu…
Sheep_newGene_132813	0.124217	37	0.153632	49	0.078265	23	0.331291	96	0.70076	192	1.3302	408	0.000512812	-2.53679	down	--	--	Molecular Function: DNA binding (GO:0003677);; Molecular Function: voltage-gated ion channel activity (GO:0005244);; Molecular Function: sodium channel activity (GO:0005272);; Cellular Component: plasma membrane (GO:0005886);; Biological Process: nucleotide-excision repair (GO:0006289);; Biological Process: polyamine catabolic process (GO:0006598);; Biological Process: sodium ion transport (GO:00…	--	--	--	--	--	S	Function unknown	Sodium channel protein type 11 subunit alpha, partial [Bos mutus]	molecular function: binding (GO:0005488);; biological process: cellular process (GO:0009987);; biological process: single-organism process (GO:0044699);; biological process: localization (GO:0051179);; biological process: biological regulation (GO:0065007);; molecular function: transporter activity (GO:0005215);; cellular component: cell (GO:0005623);; cellular component: membrane (GO:0016020);; …
Sheep_newGene_58507	2.50287	810	5.13952	5400	2.33911	1457	1.90985	681	0.480138	507	1.002	739	0.000514245	2.05542	up	--	--	--	--	--	--	--	--	--	--	uncharacterized protein LOC110141080 isoform X1 [Odocoileus virginianus texanus]	--
TMEM72	0.114202	42	0.283174	114	0.071669	21	0.227809	58	1.07474	508	2.81837	1336	0.000537574	-3.28225	down	--	--	--	--	--	--	--	--	S	Function unknown	PREDICTED: transmembrane protein 72 isoform X1 [Ovis aries]	--
RASL11B	0.594431	109	2.16223	424	11.8049	2139	0.524105	95	0.761087	150	0.560086	119	0.000539183	3.0303	up	[R]	General function prediction only	--	K07853|4.32073e-165|phd:102322840|K07853 Ras-like protein family member 11B | (RefSeq) RASL11B; RAS like family 11 member B	--	[R]	General function prediction only	Ras-like protein family member 11B OS=Bos taurus OX=9913 GN=RASL11B PE=2 SV=1	S	Function unknown	PREDICTED: ras-like protein family member 11B [Ovis aries]	--
SCG2	0.344789	81	0.646687	162	3.11135	720	0.261603	55	0.070645	18	0.007498	3	0.000547422	3.72045	up	--	--	Biological Process: MAPK cascade (GO:0000165);; Biological Process: angiogenesis (GO:0001525);; Biological Process: positive regulation of endothelial cell proliferation (GO:0001938);; Molecular Function: cytokine activity (GO:0005125);; Cellular Component: extracellular space (GO:0005615);; Cellular Component: secretory granule (GO:0030141);; Molecular Function: chemoattractant activity (GO:0042…	--	--	--	--	Secretogranin-2 OS=Bos taurus OX=9913 GN=SCG2 PE=2 SV=2	U	Intracellular trafficking, secretion, and vesicular transport	PREDICTED: secretogranin-2 [Ovis aries]	biological process: metabolic process (GO:0008152);; biological process: cellular process (GO:0009987);; biological process: signaling (GO:0023052);; biological process: single-organism process (GO:0044699);; biological process: response to stimulus (GO:0050896);; biological process: biological regulation (GO:0065007);; biological process: developmental process (GO:0032502);; molecular function: …
EGR1	0.316669	57	2.34163	482	7.22288	1820	0.416429	80	0.533924	132	0.174253	42	0.000567126	3.34337	up	--	--	Biological Process: negative regulation of transcription from RNA polymerase II promoter (GO:0000122);; Molecular Function: transcription regulatory region sequence-specific DNA binding (GO:0000976);; Molecular Function: transcription factor activity, RNA polymerase II core promoter proximal region sequence-specific binding (GO:0000982);; Cellular Component: nucleus (GO:0005634);; Cellular Compon…	K09203|0|phd:102319738|K09203 early growth response protein 1 | (RefSeq) EGR1; early growth response 1	AGE-RAGE signaling pathway in diabetic complications (ko04933);; Prion diseases (ko05020);; HTLV-I infection (ko05166)	[R]	General function prediction only	Early growth response protein 1 OS=Bos taurus OX=9913 GN=EGR1 PE=2 SV=1	S	Function unknown	PREDICTED: early growth response protein 1 [Pantholops hodgsonii]	biological process: biological regulation (GO:0065007);; molecular function: binding (GO:0005488);; biological process: metabolic process (GO:0008152);; biological process: cellular process (GO:0009987);; molecular function: nucleic acid binding transcription factor activity (GO:0001071);; cellular component: cell (GO:0005623);; cellular component: organelle (GO:0043226);; cellular component: cel…
LOC105609492	0.075076	76	0.266531	118	0.039015	28	0.286921	193	0.748948	530	1.06798	604	0.000570015	-2.46704	down	--	--	--	--	--	--	--	--	S	Function unknown	PREDICTED: TRIO and F-actin-binding protein-like isoform X1 [Ovis aries]	--
SLC12A1	0.22167	108	0.871339	315	0.004202	3	0.922107	370	2.06652	825	12.3918	6255	0.00057305	-3.99415	down	[E]	Amino acid transport and metabolism	--	K14425|0|oas:101111371|K14425 solute carrier family 12 (sodium/potassium/chloride transporter), member 1 | (RefSeq) SLC12A1; solute carrier family 12 member 1	--	[P]	Inorganic ion transport and metabolism	Solute carrier family 12 member 1 OS=Oryctolagus cuniculus OX=9986 GN=SLC12A1 PE=2 SV=1	E	Amino acid transport and metabolism	PREDICTED: solute carrier family 12 member 1 isoform X1 [Ovis aries]	--
MRPS6	0.612085	392	2.13986	1465	3.68121	9820	0.682243	431	0.511225	351	0.782985	973	0.000576655	2.91501	up	--	--	Molecular Function: structural constituent of ribosome (GO:0003735);; Cellular Component: mitochondrion (GO:0005739);; Cellular Component: ribosome (GO:0005840);; Biological Process: translation (GO:0006412);; Molecular Function: rRNA binding (GO:0019843);;	K02990|5.42382e-144|oas:101120370|K02990 small subunit ribosomal protein S6 | (RefSeq) MRPS6; mitochondrial ribosomal protein S6	Ribosome (ko03010)	[J]	Translation, ribosomal structure and biogenesis	28S ribosomal protein S6, mitochondrial OS=Bos taurus OX=9913 GN=MRPS6 PE=1 SV=4	J	Translation, ribosomal structure and biogenesis	PREDICTED: 28S ribosomal protein S6, mitochondrial isoform X1 [Ovis aries]	molecular function: structural molecule activity (GO:0005198);; cellular component: cell (GO:0005623);; cellular component: organelle (GO:0043226);; cellular component: cell part (GO:0044464);; cellular component: macromolecular complex (GO:0032991);; biological process: metabolic process (GO:0008152);; biological process: cellular process (GO:0009987);; molecular function: binding (GO:0005488)
GPRC5B	3.50152	2798	1.40468	1252	3.17291	1418	3.18455	2880	5.36604	6412	5.73285	6874	0.000583628	-1.43076	down	--	--	Molecular Function: G-protein coupled receptor activity (GO:0004930);; Cellular Component: nucleolus (GO:0005730);; Cellular Component: Golgi apparatus (GO:0005794);; Cellular Component: plasma membrane (GO:0005886);; Biological Process: G-protein coupled receptor signaling pathway (GO:0007186);; Biological Process: locomotory behavior (GO:0007626);; Biological Process: positive regulation of neu…	K04619|0|bta:516334|K04619 G protein-coupled receptor family C group 5 member B | (RefSeq) GPRC5B; G protein-coupled receptor class C group 5 member B	--	--	--	G-protein coupled receptor family C group 5 member C OS=Bos taurus OX=9913 GN=GPRC5C PE=2 SV=2	U	Intracellular trafficking, secretion, and vesicular transport	G-protein coupled receptor family C group 5 member B precursor [Bos taurus]	biological process: cellular process (GO:0009987);; biological process: signaling (GO:0023052);; biological process: single-organism process (GO:0044699);; biological process: response to stimulus (GO:0050896);; biological process: biological regulation (GO:0065007);; molecular function: receptor activity (GO:0004872);; molecular function: molecular transducer activity (GO:0060089);; cellular com…
SDC2	24.8571	7050	26.9642	9731	62.7193	20193	15.5147	5113	16.5942	5080	11.7326	4770	0.000586634	1.42231	up	--	--	Molecular Function: cytoskeletal protein binding (GO:0008092);; Cellular Component: integral component of membrane (GO:0016021);; Molecular Function: PDZ domain binding (GO:0030165);; Biological Process: regulation of dendrite morphogenesis (GO:0048814);;	K16336|2.96981e-108|bom:102282566|K16336 syndecan 2 | (RefSeq) SDC2, Syndecan-2; syndecan 2	Cell adhesion molecules (CAMs) (ko04514);; Malaria (ko05144);; Proteoglycans in cancer (ko05205)	--	--	Syndecan-2 OS=Bos taurus OX=9913 GN=SDC2 PE=2 SV=1	U	Intracellular trafficking, secretion, and vesicular transport	PREDICTED: syndecan-2 [Bos mutus]	molecular function: binding (GO:0005488);; cellular component: membrane (GO:0016020);; cellular component: membrane part (GO:0044425);; biological process: cellular process (GO:0009987);; biological process: multicellular organismal process (GO:0032501);; biological process: developmental process (GO:0032502);; biological process: single-organism process (GO:0044699);; biological process: biologi…
LOC105605305	0.754597	367	0.662228	277	0.040356	28	1.19974	642	2.63797	1625	3.00359	2108	0.000592459	-2.58811	down	[G]	Carbohydrate transport and metabolism	--	--	--	[T]	Signal transduction mechanisms	Low-density lipoprotein receptor-related protein 2 OS=Sus scrofa OX=9823 GN=LRP2 PE=1 SV=1	S	Function unknown	PREDICTED: very low-density lipoprotein receptor-like isoform X1 [Ovis aries]	--
EIF4H	16.2097	3957	18.9869	4964	20.2776	4904	80.7583	19649	70.6572	18680	17.9875	5084	0.000622682	-1.58675	down	[J]	Translation, ribosomal structure and biogenesis	Molecular Function: nucleotide binding (GO:0000166);; Molecular Function: translation initiation factor activity (GO:0003743);; Biological Process: sexual reproduction (GO:0019953);; Cellular Component: perinuclear region of cytoplasm (GO:0048471);; Biological Process: developmental growth (GO:0048589);;	--	--	[R]	General function prediction only	Eukaryotic translation initiation factor 4H OS=Pongo abelii OX=9601 GN=EIF4H PE=2 SV=1	S	Function unknown	PREDICTED: eukaryotic translation initiation factor 4H isoform X1 [Ovis aries]	molecular function: binding (GO:0005488);; biological process: metabolic process (GO:0008152);; biological process: cellular process (GO:0009987);; biological process: reproduction (GO:0000003);; biological process: reproductive process (GO:0022414);; biological process: multi-organism process (GO:0051704);; cellular component: cell (GO:0005623);; cellular component: cell part (GO:0044464);; biol…
PEBP1	5.53388	2892	11.5475	6370	4.07831	2103	16.8472	8830	19.6936	11103	56.4122	10345	0.000639111	-1.33393	down	--	--	Molecular Function: serine-type endopeptidase inhibitor activity (GO:0004867);; Molecular Function: ATP binding (GO:0005524);; Cellular Component: cytoplasm (GO:0005737);; Molecular Function: lipid binding (GO:0008289);;	--	--	[R]	General function prediction only	Phosphatidylethanolamine-binding protein 1 OS=Bos taurus OX=9913 GN=PEBP1 PE=1 SV=2	S	Function unknown	PREDICTED: phosphatidylethanolamine-binding protein 1 [Ovis aries]	biological process: biological regulation (GO:0065007);; molecular function: enzyme regulator activity (GO:0030234);; molecular function: binding (GO:0005488);; cellular component: cell (GO:0005623);; cellular component: cell part (GO:0044464)
TMEM132B	0.219768	165	1.03959	450	0.844336	503	0.080271	60	0.113	91	0.009383	9	0.000645752	2.87854	up	--	--	--	K17599|0|oas:101120275|K17599 transmembrane protein 132 | (RefSeq) TMEM132B; transmembrane protein 132B	--	[S]	Function unknown	--	S	Function unknown	PREDICTED: transmembrane protein 132B isoform X2 [Ovis aries]	--
Sheep_newGene_78121	0.438113	201	0.384313	184	0.678822	307	0	0	0.046047	24	0.089487	50	0.000662126	3.40568	up	--	--	Molecular Function: actin binding (GO:0003779);; Molecular Function: RNA-directed DNA polymerase activity (GO:0003964);; Molecular Function: phospholipid binding (GO:0005543);; Cellular Component: proteinaceous extracellular matrix (GO:0005578);; Cellular Component: plasma membrane (GO:0005886);; Biological Process: RNA-dependent DNA biosynthetic process (GO:0006278);; Cellular Component: anchore…	--	--	--	--	LINE-1 reverse transcriptase homolog OS=Nycticebus coucang OX=9470 PE=3 SV=1	S	Function unknown	reverse transcriptase-like [Bos taurus]	molecular function: binding (GO:0005488);; biological process: metabolic process (GO:0008152);; biological process: cellular process (GO:0009987);; molecular function: catalytic activity (GO:0003824);; cellular component: extracellular region (GO:0005576);; cellular component: extracellular matrix (GO:0031012);; cellular component: extracellular region part (GO:0044421);; cellular component: cell…
PCGF5	19.1322	12461	10.2071	7202	13.2917	8684	6.54644	4312	6.45763	3182	8.90494	5773	0.000670746	1.20737	up	--	--	Cellular Component: centrosome (GO:0005813);; Molecular Function: zinc ion binding (GO:0008270);; Cellular Component: PcG protein complex (GO:0031519);;	K11489|1.53156e-180|oas:101123250|K11489 polycomb group RING finger protein 5 | (RefSeq) PCGF5; polycomb group ring finger 5	Signaling pathways regulating pluripotency of stem cells (ko04550)	[S]	Function unknown	Polycomb group RING finger protein 5 OS=Bos taurus OX=9913 GN=PCGF5 PE=2 SV=1	S	Function unknown	PREDICTED: polycomb group RING finger protein 5 isoform X1 [Ovis aries]	cellular component: cell (GO:0005623);; cellular component: organelle (GO:0043226);; cellular component: organelle part (GO:0044422);; cellular component: cell part (GO:0044464);; molecular function: binding (GO:0005488);; cellular component: macromolecular complex (GO:0032991)
P2RY1	0.949526	331	8.44489	3136	27.6497	9607	3.2056	1105	0.530778	189	0.87996	359	0.000679006	3.0577	up	--	--	Cellular Component: plasma membrane (GO:0005886);; Biological Process: phospholipase C-activating G-protein coupled receptor signaling pathway (GO:0007200);; Cellular Component: integral component of membrane (GO:0016021);; Biological Process: platelet activation (GO:0030168);; Biological Process: positive regulation of ion transport (GO:0043270);; Molecular Function: G-protein coupled purinergic…	K04270|0|oas:101114407|K04270 purinergic receptor P2Y, G protein-coupled, 1 | (RefSeq) P2RY1; purinergic receptor P2Y1	Rap1 signaling pathway (ko04015);; Neuroactive ligand-receptor interaction (ko04080);; Platelet activation (ko04611);; Taste transduction (ko04742)	--	--	P2Y purinoceptor 1 OS=Bos taurus OX=9913 GN=P2RY1 PE=2 SV=1	U	Intracellular trafficking, secretion, and vesicular transport	P2Y purinoceptor 1 [Bos taurus]	cellular component: cell (GO:0005623);; cellular component: membrane (GO:0016020);; cellular component: cell part (GO:0044464);; biological process: cellular process (GO:0009987);; biological process: signaling (GO:0023052);; biological process: single-organism process (GO:0044699);; biological process: response to stimulus (GO:0050896);; biological process: biological regulation (GO:0065007);; c…
GALNT13	0.748482	96	0.187123	55	0.290321	67	0.35382	81	10.0965	2464	0.527184	158	0.000680942	-3.50009	down	[G]	Carbohydrate transport and metabolism	Molecular Function: polypeptide N-acetylgalactosaminyltransferase activity (GO:0004653);; Cellular Component: Golgi apparatus (GO:0005794);; Biological Process: protein O-linked glycosylation (GO:0006493);; Cellular Component: integral component of membrane (GO:0016021);;	K00710|0|bacu:103017186|K00710 polypeptide N-acetylgalactosaminyltransferase [EC:2.4.1.41] | (RefSeq) GALNT13; polypeptide N-acetylgalactosaminyltransferase 13	Mucin type O-Glycan biosynthesis (ko00512)	[O]	Posttranslational modification, protein turnover, chaperones	Polypeptide N-acetylgalactosaminyltransferase 1 OS=Bos taurus OX=9913 GN=GALNT1 PE=1 SV=1	S	Function unknown	PREDICTED: polypeptide N-acetylgalactosaminyltransferase 13 isoform X3 [Bubalus bubalis]	biological process: metabolic process (GO:0008152);; molecular function: catalytic activity (GO:0003824);; cellular component: cell (GO:0005623);; cellular component: organelle (GO:0043226);; cellular component: cell part (GO:0044464);; biological process: cellular process (GO:0009987);; biological process: single-organism process (GO:0044699);; cellular component: membrane (GO:0016020);; cellula…
LOC101118736	10.1132	1255	12.7679	1697	20.4646	2516	6.5324	802	3.67306	490	4.27095	614	0.000697216	1.61602	up	--	--	Cellular Component: integral component of membrane (GO:0016021);;	--	--	[R]	General function prediction only	HIG1 domain family member 1A, mitochondrial OS=Pongo abelii OX=9601 GN=HIGD1A PE=3 SV=1	S	Function unknown	PREDICTED: HIG1 domain family member 1A, mitochondrial isoform X1 [Pantholops hodgsonii]	cellular component: membrane (GO:0016020);; cellular component: membrane part (GO:0044425)
KCNQ3	0.114852	35	0.122545	40	0.033886	11	0.325461	85	0.700828	197	1.05129	260	0.000703109	-2.53464	down	[T]	Signal transduction mechanisms	Molecular Function: delayed rectifier potassium channel activity (GO:0005251);; Cellular Component: voltage-gated potassium channel complex (GO:0008076);; Cellular Component: node of Ranvier (GO:0033268);; Cellular Component: axon initial segment (GO:0043194);; Biological Process: membrane hyperpolarization (GO:0060081);; Biological Process: potassium ion transmembrane transport (GO:0071805);;	K04928|0|oas:101120673|K04928 potassium voltage-gated channel KQT-like subfamily member 3 | (RefSeq) KCNQ3; potassium voltage-gated channel subfamily Q member 3	Cholinergic synapse (ko04725)	[P]	Inorganic ion transport and metabolism	Potassium voltage-gated channel subfamily KQT member 3 OS=Bos taurus OX=9913 GN=KCNQ3 PE=2 SV=1	P	Inorganic ion transport and metabolism	PREDICTED: LOW QUALITY PROTEIN: potassium voltage-gated channel subfamily KQT member 3 isoform X1 [Ovis aries]	biological process: cellular process (GO:0009987);; biological process: single-organism process (GO:0044699);; biological process: localization (GO:0051179);; biological process: biological regulation (GO:0065007);; molecular function: transporter activity (GO:0005215);; cellular component: cell (GO:0005623);; cellular component: membrane (GO:0016020);; cellular component: macromolecular complex …
LOC101110341	0.385696	157	2.84187	1238	10.7542	4331	1.05797	425	0.416585	182	0.203317	96	0.00070355	3.10683	up	[N]	Cell motility	Cellular Component: integral component of plasma membrane (GO:0005887);; Biological Process: positive regulation of cell proliferation (GO:0008284);; Biological Process: hyaluronan biosynthetic process (GO:0030213);; Biological Process: positive regulation of cell migration (GO:0030335);; Biological Process: positive regulation of urine volume (GO:0035810);; Biological Process: cellular response …	K00752|0|phd:102321398|K00752 hyaluronan synthase [EC:2.4.1.212] | (RefSeq) hyaluronan synthase 2-like	--	[M]	Cell wall/membrane/envelope biogenesis	Hyaluronan synthase 2 OS=Bos taurus OX=9913 GN=HAS2 PE=2 SV=1	M	Cell wall/membrane/envelope biogenesis	hyaluronan synthase 2 [Bos taurus]	cellular component: cell (GO:0005623);; cellular component: membrane (GO:0016020);; cellular component: membrane part (GO:0044425);; cellular component: cell part (GO:0044464);; biological process: biological regulation (GO:0065007);; biological process: metabolic process (GO:0008152);; biological process: single-organism process (GO:0044699);; biological process: multicellular organismal process…
Sheep_newGene_68884	0	0	0.279323	23	0	0	0.61029	140	0.255662	83	0.238163	167	0.000725878	-4.02064	down	--	--	Molecular Function: receptor binding (GO:0005102);; Cellular Component: peroxisome (GO:0005777);; Biological Process: putrescine biosynthetic process (GO:0009446);; Biological Process: putrescine catabolic process (GO:0009447);; Molecular Function: isomerase activity (GO:0016853);; Biological Process: spermidine catabolic process (GO:0046203);; Biological Process: spermine catabolic process (GO:0…	--	--	--	--	--	S	Function unknown	PREDICTED: uncharacterized protein LOC106991855 [Ovis aries]	molecular function: binding (GO:0005488);; cellular component: cell (GO:0005623);; cellular component: organelle (GO:0043226);; cellular component: cell part (GO:0044464);; biological process: metabolic process (GO:0008152);; biological process: cellular process (GO:0009987);; molecular function: catalytic activity (GO:0003824);; biological process: single-organism process (GO:0044699);; biologic…
Sheep_newGene_122360	3.98081	4575	2.54835	3137	1.92292	2190	6.18285	7023	5.69579	7031	7.16768	9538	0.00076484	-1.14907	down	--	--	Molecular Function: nucleic acid binding (GO:0003676);; Molecular Function: RNA-directed DNA polymerase activity (GO:0003964);; Molecular Function: phospholipid binding (GO:0005543);; Cellular Component: proteinaceous extracellular matrix (GO:0005578);; Cellular Component: intracellular (GO:0005622);; Cellular Component: plasma membrane (GO:0005886);; Cellular Component: fascia adherens (GO:00059…	K09228|1.19998e-34|bta:100138479|K09228 KRAB domain-containing zinc finger protein | (RefSeq) zinc finger protein 510	--	--	--	--	S	Function unknown	reverse transcriptase-like [Bos taurus]	molecular function: binding (GO:0005488);; biological process: metabolic process (GO:0008152);; biological process: cellular process (GO:0009987);; molecular function: catalytic activity (GO:0003824);; cellular component: extracellular region (GO:0005576);; cellular component: extracellular matrix (GO:0031012);; cellular component: extracellular region part (GO:0044421);; cellular component: cell…
REXO2	26.7048	2429	49.8656	4858	90.2957	8137	26.7956	2409	19.5116	1907	15.5931	1643	0.000787968	1.47123	up	[A]	RNA processing and modification	Molecular Function: nucleic acid binding (GO:0003676);; Cellular Component: nucleolus (GO:0005730);; Cellular Component: mitochondrion (GO:0005739);; Cellular Component: plasma membrane (GO:0005886);; Biological Process: nucleobase-containing compound metabolic process (GO:0006139);; Molecular Function: 3'-5' exonuclease activity (GO:0008408);;	K13288|6.90266e-139|umr:103662366|K13288 oligoribonuclease [EC:3.1.-.-] | (RefSeq) REXO2; RNA exonuclease 2	Ribosome biogenesis in eukaryotes (ko03008)	[A]	RNA processing and modification	Oligoribonuclease, mitochondrial OS=Bos taurus OX=9913 GN=REXO2 PE=2 SV=1	A	RNA processing and modification	PREDICTED: oligoribonuclease, mitochondrial [Mustela putorius furo]	molecular function: binding (GO:0005488);; cellular component: cell (GO:0005623);; cellular component: organelle (GO:0043226);; cellular component: organelle part (GO:0044422);; cellular component: cell part (GO:0044464);; cellular component: membrane (GO:0016020);; biological process: metabolic process (GO:0008152);; biological process: cellular process (GO:0009987);; molecular function: catalyt…
CLDN10	19.3416	2151	12.1779	1477	46.8831	5143	10.0944	1110	7.29701	875	1.86347	245	0.000792192	2.06223	up	--	--	Molecular Function: structural molecule activity (GO:0005198);; Cellular Component: plasma membrane (GO:0005886);; Cellular Component: bicellular tight junction (GO:0005923);; Cellular Component: integral component of membrane (GO:0016021);;	K06087|9.13182e-152|phd:102323606|K06087 claudin | (RefSeq) CLDN10; claudin 10	Cell adhesion molecules (CAMs) (ko04514);; Tight junction (ko04530);; Leukocyte transendothelial migration (ko04670);; Hepatitis C (ko05160)	--	--	Claudin-10 OS=Bos taurus OX=9913 GN=CLDN10 PE=2 SV=1	U	Intracellular trafficking, secretion, and vesicular transport	PREDICTED: claudin-10 isoform X3 [Ovis aries]	molecular function: structural molecule activity (GO:0005198);; cellular component: cell (GO:0005623);; cellular component: membrane (GO:0016020);; cellular component: cell part (GO:0044464);; cellular component: cell junction (GO:0030054);; cellular component: membrane part (GO:0044425)
LRRC31	1.26626	391	1.14452	315	0.486006	112	0.58354	281	6.57678	2427	4.57288	1910	0.000793081	-2.36517	down	--	--	--	--	--	[S]	Function unknown	Ribonuclease inhibitor OS=Sus scrofa OX=9823 GN=RNH1 PE=1 SV=1	S	Function unknown	PREDICTED: leucine-rich repeat-containing protein 31 isoform X1 [Ovis aries]	--
P2RY14	14.2442	4782	15.1914	5177	36.1759	12067	11.3675	3995	6.11788	2233	5.46099	2259	0.000815034	1.47099	up	--	--	Cellular Component: plasma membrane (GO:0005886);; Cellular Component: integral component of membrane (GO:0016021);; Biological Process: G-protein coupled purinergic nucleotide receptor signaling pathway (GO:0035589);; Molecular Function: G-protein coupled purinergic nucleotide receptor activity (GO:0045028);;	K04299|0|oas:101117637|K04299 purinergic receptor P2Y, G protein-coupled, 14 | (RefSeq) P2RY14; purinergic receptor P2Y14	Neuroactive ligand-receptor interaction (ko04080)	--	--	P2Y purinoceptor 14 OS=Bos taurus OX=9913 GN=P2RY14 PE=2 SV=1	U	Intracellular trafficking, secretion, and vesicular transport	PREDICTED: P2Y purinoceptor 14 [Ovis aries]	cellular component: cell (GO:0005623);; cellular component: membrane (GO:0016020);; cellular component: cell part (GO:0044464);; cellular component: membrane part (GO:0044425);; biological process: cellular process (GO:0009987);; biological process: signaling (GO:0023052);; biological process: single-organism process (GO:0044699);; biological process: response to stimulus (GO:0050896);; biologica…
NR4A3	0.032505	38	1.50587	1372	7.25262	7195	0.661569	386	0.023089	44	0.019259	40	0.000818942	4.24842	up	--	--	Molecular Function: transcriptional activator activity, RNA polymerase II core promoter proximal region sequence-specific binding (GO:0001077);; Biological Process: mesoderm formation (GO:0001707);; Molecular Function: steroid hormone receptor activity (GO:0003707);; Molecular Function: RNA polymerase II transcription factor activity, ligand-activated sequence-specific DNA binding (GO:0004879);; …	K08559|0|lve:103070655|K08559 nuclear receptor subfamily 4 group A member 3 | (RefSeq) NR4A3; nuclear receptor subfamily 4 group A member 3	Transcriptional misregulation in cancer (ko05202)	[K]	Transcription	Nuclear receptor subfamily 4 group A member 2 OS=Bos taurus OX=9913 GN=NR4A2 PE=2 SV=1	K	Transcription	PREDICTED: nuclear receptor subfamily 4 group A member 3 [Tursiops truncatus]	biological process: metabolic process (GO:0008152);; biological process: cellular process (GO:0009987);; biological process: biological regulation (GO:0065007);; molecular function: nucleic acid binding transcription factor activity (GO:0001071);; biological process: multicellular organismal process (GO:0032501);; biological process: developmental process (GO:0032502);; biological process: single…
PRICKLE2	3.39067	3364	2.09567	2351	2.04968	1891	4.91806	5088	5.41537	5676	5.35045	6846	0.000855637	-1.10501	down	--	--	Cellular Component: cytoplasm (GO:0005737);; Molecular Function: zinc ion binding (GO:0008270);; Cellular Component: apicolateral plasma membrane (GO:0016327);; Cellular Component: lateral plasma membrane (GO:0016328);; Biological Process: neuron projection development (GO:0031175);; Biological Process: establishment or maintenance of epithelial cell apical/basal polarity (GO:0045197);;	K04511|0|oas:101106372|K04511 prickle | (RefSeq) PRICKLE2; prickle planar cell polarity protein 2	Wnt signaling pathway (ko04310)	[TZR]	Signal transduction mechanisms;; Cytoskeleton;; General function prediction only	Testin OS=Bos taurus OX=9913 GN=TES PE=2 SV=1	S	Function unknown	PREDICTED: prickle-like protein 2 isoform X1 [Ovis aries]	cellular component: cell (GO:0005623);; cellular component: cell part (GO:0044464);; molecular function: binding (GO:0005488);; cellular component: membrane (GO:0016020);; cellular component: membrane part (GO:0044425);; biological process: cellular process (GO:0009987);; biological process: single-organism process (GO:0044699);; biological process: cellular component organization or biogenesis (…
AXIN2	4.3004	2425	6.51981	3195	11.8124	5781	2.23613	1185	1.6087	966	3.88755	2352	0.00086531	1.48152	up	--	--	Biological Process: somitogenesis (GO:0001756);; Biological Process: positive regulation of protein phosphorylation (GO:0001934);; Biological Process: intramembranous ossification (GO:0001957);; Biological Process: chondrocyte differentiation involved in endochondral bone morphogenesis (GO:0003413);; Molecular Function: signal transducer activity (GO:0004871);; Cellular Component: nucleus (GO:000…	K04385|0|oas:101109815|K04385 axin 2 | (RefSeq) AXIN2; axin 2	Wnt signaling pathway (ko04310);; Hippo signaling pathway (ko04390);; Signaling pathways regulating pluripotency of stem cells (ko04550);; Pathways in cancer (ko05200);; Colorectal cancer (ko05210);; Endometrial cancer (ko05213);; Basal cell carcinoma (ko05217)	[T]	Signal transduction mechanisms	Regulator of G-protein signaling 2 OS=Bos taurus OX=9913 GN=RGS2 PE=2 SV=1	K	Transcription	PREDICTED: LOW QUALITY PROTEIN: axin-2 isoform X1 [Ovis aries]	biological process: multicellular organismal process (GO:0032501);; biological process: developmental process (GO:0032502);; biological process: single-organism process (GO:0044699);; biological process: biological regulation (GO:0065007);; biological process: cellular process (GO:0009987);; molecular function: molecular transducer activity (GO:0060089);; cellular component: cell (GO:0005623);; c…
DEFB112	0.235234	50	0	0	0.067639	15	0.469858	79	1.71147	390	2.13966	502	0.000866236	-3.72499	down	--	--	--	--	--	--	--	Beta-defensin 112 OS=Pan troglodytes OX=9598 GN=DEFB112 PE=3 SV=1	O	Posttranslational modification, protein turnover, chaperones	PREDICTED: beta-defensin 112 [Ovis aries]	--
VCAN	20.442	22871	29.4701	38048	50.3722	57860	15.6562	20018	10.1568	15123	11.313	15877	0.000866659	1.31967	up	[M]	Cell wall/membrane/envelope biogenesis	Molecular Function: calcium ion binding (GO:0005509);; Molecular Function: hyaluronic acid binding (GO:0005540);; Cellular Component: proteinaceous extracellular matrix (GO:0005578);; Cellular Component: extracellular space (GO:0005615);; Biological Process: cell adhesion (GO:0007155);; Biological Process: heart development (GO:0007507);; Biological Process: glial cell migration (GO:0008347);; Mo…	K06793|0|oas:100294605|K06793 versican core protein | (RefSeq) VCAN; versican	Cell adhesion molecules (CAMs) (ko04514)	--	--	Versican core protein OS=Bos taurus OX=9913 GN=VCAN PE=1 SV=2	S	Function unknown	PREDICTED: versican core protein isoform X1 [Ovis aries]	molecular function: binding (GO:0005488);; cellular component: extracellular region (GO:0005576);; cellular component: extracellular matrix (GO:0031012);; cellular component: extracellular region part (GO:0044421);; biological process: biological adhesion (GO:0022610);; biological process: multicellular organismal process (GO:0032501);; biological process: developmental process (GO:0032502);; bio…
ADGRB3	0.026142	27	0.021905	24	0.059207	59	0.394495	383	0.330322	111	0.68594	188	0.000868541	-2.5475	down	--	--	Molecular Function: G-protein coupled receptor activity (GO:0004930);; Cellular Component: plasma membrane (GO:0005886);; Biological Process: neuropeptide signaling pathway (GO:0007218);; Cellular Component: integral component of membrane (GO:0016021);; Biological Process: negative regulation of angiogenesis (GO:0016525);;	K04598|0|oas:101109454|K04598 brain-specific angiogenesis inhibitor 3 | (RefSeq) ADGRB3, BAI3; adhesion G protein-coupled receptor B3	--	--	--	Adhesion G protein-coupled receptor B2 OS=Pongo abelii OX=9601 GN=ADGRB2 PE=2 SV=2	U	Intracellular trafficking, secretion, and vesicular transport	PREDICTED: adhesion G protein-coupled receptor B3 isoform X1 [Ovis aries]	biological process: cellular process (GO:0009987);; biological process: signaling (GO:0023052);; biological process: single-organism process (GO:0044699);; biological process: response to stimulus (GO:0050896);; biological process: biological regulation (GO:0065007);; molecular function: receptor activity (GO:0004872);; molecular function: molecular transducer activity (GO:0060089);; cellular com…
TCN1	19.3776	3054	3.62999	797	6.37314	1377	4.04814	634	3.11442	530	0.756326	276	0.000897212	1.93945	up	--	--	Biological Process: cobalamin transport (GO:0015889);; Molecular Function: cobalamin binding (GO:0031419);;	--	--	--	--	Transcobalamin-1 OS=Sus scrofa OX=9823 GN=TCN1 PE=1 SV=2	S	Function unknown	PREDICTED: transcobalamin-1 isoform X1 [Ovis aries]	biological process: single-organism process (GO:0044699);; biological process: localization (GO:0051179);; molecular function: binding (GO:0005488)
Sheep_newGene_86582	0.489474	122	0.056322	35	0.193158	92	0.429554	260	0.81407	369	1.41471	777	0.000898391	-2.3404	down	--	--	Molecular Function: RNA-directed DNA polymerase activity (GO:0003964);; Molecular Function: protein kinase activity (GO:0004672);; Cellular Component: proteinaceous extracellular matrix (GO:0005578);; Cellular Component: mitochondrion (GO:0005739);; Cellular Component: plasma membrane (GO:0005886);; Biological Process: RNA-dependent DNA biosynthetic process (GO:0006278);; Biological Process: prot…	K08111|9.03955e-26|bom:102284894|K08111 glypican 5 | (RefSeq) GPC5, Glypican-5; glypican 5	--	--	--	--	O	Posttranslational modification, protein turnover, chaperones	reverse transcriptase-like [Bos taurus]	biological process: metabolic process (GO:0008152);; biological process: cellular process (GO:0009987);; molecular function: catalytic activity (GO:0003824);; cellular component: extracellular region (GO:0005576);; cellular component: extracellular matrix (GO:0031012);; cellular component: extracellular region part (GO:0044421);; cellular component: cell (GO:0005623);; cellular component: organel…
EFNA1	25.5398	4464	18.7647	3548	13.9477	2446	44.643	8001	51.4944	9928	32.499	6452	0.000911345	-1.13393	down	--	--	Biological Process: negative regulation of transcription from RNA polymerase II promoter (GO:0000122);; Biological Process: activation of MAPK activity (GO:0000187);; Biological Process: aortic valve morphogenesis (GO:0003180);; Biological Process: mitral valve morphogenesis (GO:0003183);; Biological Process: endocardial cushion to mesenchymal transition involved in heart valve formation (GO:0003…	K05462|0|oas:101105624|K05462 ephrin-A | (RefSeq) EFNA1; ephrin A1	Ras signaling pathway (ko04014);; Rap1 signaling pathway (ko04015);; PI3K-Akt signaling pathway (ko04151);; Axon guidance (ko04360)	[T]	Signal transduction mechanisms	Ephrin-A1 OS=Bos taurus OX=9913 GN=EFNA1 PE=2 SV=1	S	Function unknown	PREDICTED: ephrin-A1 isoform X1 [Ovis aries]	biological process: biological regulation (GO:0065007);; biological process: multicellular organismal process (GO:0032501);; biological process: developmental process (GO:0032502);; biological process: single-organism process (GO:0044699);; biological process: cellular process (GO:0009987);; biological process: cellular component organization or biogenesis (GO:0071840);; cellular component: extra…
WSCD2	0.423351	166	0.268734	113	0.545851	211	1.1941	457	1.57899	651	2.33467	1014	0.000921178	-1.97075	down	--	--	--	--	--	[GO]	Carbohydrate transport and metabolism;; Posttranslational modification, protein turnover, chaperones	--	S	Function unknown	PREDICTED: WSC domain-containing protein 2 [Ovis aries]	--
RET	4.91608	2590	10.5472	3506	13.1907	7082	3.13895	1766	2.89361	1696	5.47795	2106	0.00096439	1.36766	up	[W]	Extracellular structures	Biological Process: MAPK cascade (GO:0000165);; Biological Process: ureteric bud development (GO:0001657);; Biological Process: neural crest cell migration (GO:0001755);; Biological Process: embryonic epithelial tube formation (GO:0001838);; Molecular Function: protein tyrosine kinase activity (GO:0004713);; Molecular Function: calcium ion binding (GO:0005509);; Molecular Function: ATP binding (G…	K05126|0|oas:101119787|K05126 proto-oncogene tyrosine-protein kinase Ret [EC:2.7.10.1] | (RefSeq) RET; ret proto-oncogene	Endocytosis (ko04144);; Pathways in cancer (ko05200);; Thyroid cancer (ko05216);; Central carbon metabolism in cancer (ko05230)	[T]	Signal transduction mechanisms	Macrophage colony-stimulating factor 1 receptor OS=Felis catus OX=9685 GN=CSF1R PE=2 SV=1	T	Signal transduction mechanisms	PREDICTED: proto-oncogene tyrosine-protein kinase receptor Ret isoform X1 [Ovis aries]	biological process: metabolic process (GO:0008152);; biological process: cellular process (GO:0009987);; biological process: signaling (GO:0023052);; biological process: single-organism process (GO:0044699);; biological process: response to stimulus (GO:0050896);; biological process: biological regulation (GO:0065007);; biological process: multicellular organismal process (GO:0032501);; biologica…
RGS16	1.09954	250	4.59209	1116	8.87003	1994	1.43914	323	0.943259	230	0.361762	96	0.000975061	2.45068	up	--	--	Molecular Function: GTPase activator activity (GO:0005096);; Cellular Component: cytoplasm (GO:0005737);; Cellular Component: plasma membrane (GO:0005886);; Biological Process: termination of G-protein coupled receptor signaling pathway (GO:0038032);; Biological Process: positive regulation of GTPase activity (GO:0043547);;	K16449|3.24089e-121|oas:101103743|K16449 regulator of G-protein signaling | (RefSeq) RGS16; regulator of G-protein signaling 16	--	[T]	Signal transduction mechanisms	Regulator of G-protein signaling 16 OS=Bos taurus OX=9913 GN=RGS16 PE=2 SV=1	K	Transcription	PREDICTED: regulator of G-protein signaling 16 [Ovis aries]	biological process: biological regulation (GO:0065007);; molecular function: enzyme regulator activity (GO:0030234);; cellular component: cell (GO:0005623);; cellular component: cell part (GO:0044464);; cellular component: membrane (GO:0016020)
BDKRB2	5.11703	3911	7.15959	5638	5.87056	3946	19.1323	13741	14.9722	11192	10.9466	7341	0.000978174	-1.19002	down	--	--	Molecular Function: protease binding (GO:0002020);; Molecular Function: bradykinin receptor activity (GO:0004947);; Cellular Component: endosome (GO:0005768);; Biological Process: smooth muscle contraction (GO:0006939);; Biological Process: G-protein coupled receptor signaling pathway (GO:0007186);; Biological Process: response to salt stress (GO:0009651);; Cellular Component: integral component …	K03916|0|oas:101120781|K03916 bradykinin receptor B2 | (RefSeq) BDKRB2; bradykinin receptor B2	Calcium signaling pathway (ko04020);; cGMP-PKG signaling pathway (ko04022);; Sphingolipid signaling pathway (ko04071);; Neuroactive ligand-receptor interaction (ko04080);; Complement and coagulation cascades (ko04610);; Inflammatory mediator regulation of TRP channels (ko04750);; Regulation of actin cytoskeleton (ko04810);; Endocrine and other factor-regulated calcium reabsorption (ko04961);; Cha…	--	--	B2 bradykinin receptor OS=Sus scrofa OX=9823 GN=BDKRB2 PE=2 SV=1	U	Intracellular trafficking, secretion, and vesicular transport	PREDICTED: B2 bradykinin receptor [Ovis aries musimon]	molecular function: binding (GO:0005488);; biological process: cellular process (GO:0009987);; biological process: signaling (GO:0023052);; biological process: single-organism process (GO:0044699);; biological process: response to stimulus (GO:0050896);; biological process: biological regulation (GO:0065007);; molecular function: receptor activity (GO:0004872);; molecular function: molecular tran…
C12H1orf106	0.165871	59	0.875472	332	1.83458	644	0.214849	76	0.090629	35	0.123909	51	0.00099611	2.77225	up	--	--	--	--	--	[R]	General function prediction only	--	S	Function unknown	PREDICTED: LOW QUALITY PROTEIN: uncharacterized protein C1orf106 homolog isoform X1 [Ovis aries]	--
KCNB2	0.312001	236	0.607232	492	2.69815	1608	0.240807	180	0.177353	145	0.195783	172	0.000996207	2.36177	up	[T]	Signal transduction mechanisms	Molecular Function: delayed rectifier potassium channel activity (GO:0005251);; Cellular Component: voltage-gated potassium channel complex (GO:0008076);; Biological Process: protein homooligomerization (GO:0051260);; Biological Process: potassium ion transmembrane transport (GO:0071805);;	K04886|0|oas:101106337|K04886 potassium voltage-gated channel Shab-related subfamily B member 2 | (RefSeq) KCNB2; potassium voltage-gated channel subfamily B member 2	--	[P]	Inorganic ion transport and metabolism	Potassium voltage-gated channel subfamily B member 2 OS=Bos taurus OX=9913 GN=KCNB2 PE=2 SV=1	P	Inorganic ion transport and metabolism	PREDICTED: potassium voltage-gated channel subfamily B member 2 [Ovis aries]	biological process: cellular process (GO:0009987);; biological process: single-organism process (GO:0044699);; biological process: localization (GO:0051179);; biological process: biological regulation (GO:0065007);; molecular function: transporter activity (GO:0005215);; cellular component: cell (GO:0005623);; cellular component: membrane (GO:0016020);; cellular component: macromolecular complex …
Sheep_newGene_75744	9.27491	7440	8.61939	7589	19.4983	10079	5.83224	4574	7.29151	4383	5.62121	3919	0.00103509	1.06425	up	--	--	Molecular Function: binding (GO:0005488);; Cellular Component: mitochondrion (GO:0005739);; Biological Process: protein targeting (GO:0006605);; Molecular Function: P-P-bond-hydrolysis-driven protein transmembrane transporter activity (GO:0015450);; Cellular Component: integral component of membrane (GO:0016021);; Molecular Function: transferase activity, transferring phosphorus-containing groups…	K07342|1.7439e-18|cjo:107309808|K07342 protein transport protein SEC61 subunit gamma and related proteins | (RefSeq) SEC61G; Sec61 translocon gamma subunit	Protein export (ko03060);; Protein processing in endoplasmic reticulum (ko04141);; Phagosome (ko04145)	[U]	Intracellular trafficking, secretion, and vesicular transport	Protein transport protein Sec61 subunit gamma OS=Canis lupus familiaris OX=9615 GN=SEC61G PE=1 SV=1	--	--	reverse transcriptase-like [Bos taurus]	molecular function: binding (GO:0005488);; cellular component: cell (GO:0005623);; cellular component: organelle (GO:0043226);; cellular component: cell part (GO:0044464);; biological process: single-organism process (GO:0044699);; biological process: localization (GO:0051179);; biological process: cellular process (GO:0009987);; molecular function: transporter activity (GO:0005215);; cellular co…
TENM1	0.43274	382	0.21562	301	0.453086	529	1.43275	1190	2.15598	1445	0.89152	1337	0.00104683	-1.59409	down	[R]	General function prediction only	Cellular Component: extracellular region (GO:0005576);; Cellular Component: integral component of plasma membrane (GO:0005887);; Biological Process: regulation of transcription from RNA polymerase III promoter (GO:0006359);; Biological Process: positive regulation of actin filament polymerization (GO:0030838);; Biological Process: positive regulation of peptidyl-serine phosphorylation (GO:0033138…	--	--	[S]	Function unknown	Tenascin OS=Sus scrofa OX=9823 GN=TNC PE=1 SV=1	S	Function unknown	PREDICTED: teneurin-1 [Capra hircus]	cellular component: extracellular region (GO:0005576);; cellular component: cell (GO:0005623);; cellular component: membrane (GO:0016020);; cellular component: membrane part (GO:0044425);; cellular component: cell part (GO:0044464);; biological process: biological regulation (GO:0065007);; biological process: cellular process (GO:0009987);; biological process: single-organism process (GO:0044699)…
ALDH6A1	12.9944	5943	6.0533	3014	4.13795	2685	13.2395	6687	19.4119	10887	21.1542	12363	0.00104938	-1.24189	down	[C]	Energy production and conversion	Molecular Function: fatty-acyl-CoA binding (GO:0000062);; Molecular Function: methylmalonate-semialdehyde dehydrogenase (acylating) activity (GO:0004491);; Cellular Component: nucleus (GO:0005634);; Cellular Component: mitochondrion (GO:0005739);; Biological Process: valine metabolic process (GO:0006573);; Molecular Function: malonate-semialdehyde dehydrogenase (acetylating) activity (GO:0018478)…	K00140|0|chx:102188773|K00140 malonate-semialdehyde dehydrogenase (acetylating) / methylmalonate-semialdehyde dehydrogenase [EC:1.2.1.18 1.2.1.27] | (RefSeq) ALDH6A1; aldehyde dehydrogenase 6 family member A1	Valine, leucine and isoleucine degradation (ko00280);; beta-Alanine metabolism (ko00410);; Inositol phosphate metabolism (ko00562);; Propanoate metabolism (ko00640);; Carbon metabolism (ko01200)	[EG]	Amino acid transport and metabolism;; Carbohydrate transport and metabolism	Methylmalonate-semialdehyde dehydrogenase [acylating], mitochondrial OS=Bos taurus OX=9913 GN=ALDH6A1 PE=1 SV=1	I	Lipid transport and metabolism	PREDICTED: methylmalonate-semialdehyde dehydrogenase [acylating], mitochondrial isoform X1 [Pantholops hodgsonii]	molecular function: binding (GO:0005488);; biological process: metabolic process (GO:0008152);; biological process: single-organism process (GO:0044699);; molecular function: catalytic activity (GO:0003824);; cellular component: cell (GO:0005623);; cellular component: organelle (GO:0043226);; cellular component: cell part (GO:0044464);; biological process: cellular process (GO:0009987);; biologic…
NPY5R	3.38687	674	3.14097	725	10.7616	2109	2.1167	412	0.851418	189	1.4943	336	0.00105253	2.01698	up	--	--	Molecular Function: peptide YY receptor activity (GO:0001601);; Molecular Function: pancreatic polypeptide receptor activity (GO:0001602);; Biological Process: outflow tract morphogenesis (GO:0003151);; Biological Process: cardiac left ventricle morphogenesis (GO:0003214);; Cellular Component: plasma membrane (GO:0005886);; Biological Process: G-protein coupled receptor signaling pathway (GO:0007…	K04207|0|oas:101106846|K04207 neuropeptide Y receptor type 5 | (RefSeq) NPY5R; neuropeptide Y receptor Y5	Neuroactive ligand-receptor interaction (ko04080)	[R]	General function prediction only	Neuropeptide Y receptor type 5 OS=Canis lupus familiaris OX=9615 GN=NPY5R PE=2 SV=1	U	Intracellular trafficking, secretion, and vesicular transport	PREDICTED: neuropeptide Y receptor type 5 [Ovis aries]	biological process: cellular process (GO:0009987);; biological process: signaling (GO:0023052);; biological process: single-organism process (GO:0044699);; biological process: response to stimulus (GO:0050896);; biological process: biological regulation (GO:0065007);; molecular function: receptor activity (GO:0004872);; molecular function: molecular transducer activity (GO:0060089);; biological p…
SEMA3A	1.0687	455	2.03734	885	1.788	788	0.524539	216	0.67472	218	0.371234	201	0.00105784	1.83816	up	--	--	Biological Process: regulation of heart rate (GO:0002027);; Molecular Function: receptor activity (GO:0004872);; Biological Process: axonal fasciculation (GO:0007413);; Biological Process: negative regulation of epithelial cell migration (GO:0010633);; Cellular Component: membrane (GO:0016020);; Biological Process: olfactory bulb development (GO:0021772);; Molecular Function: chemorepellent activ…	K06840|0|oas:101113580|K06840 semaphorin 3 | (RefSeq) SEMA3A; semaphorin 3A	Axon guidance (ko04360)	[T]	Signal transduction mechanisms	Semaphorin-3C OS=Pongo abelii OX=9601 GN=SEMA3C PE=2 SV=1	S	Function unknown	PREDICTED: semaphorin-3A isoform X4 [Ovis aries]	biological process: biological regulation (GO:0065007);; molecular function: receptor activity (GO:0004872);; biological process: cellular process (GO:0009987);; biological process: multicellular organismal process (GO:0032501);; biological process: developmental process (GO:0032502);; biological process: single-organism process (GO:0044699);; cellular component: membrane (GO:0016020);; molecular…
ME1	2.28652	806	4.18232	3097	7.80197	2396	1.21747	833	0.958128	704	0.524205	416	0.00106009	1.75743	up	[C]	Energy production and conversion	Molecular Function: malate dehydrogenase (decarboxylating) (NADP+) activity (GO:0004473);; Cellular Component: mitochondrion (GO:0005739);; Cellular Component: cytosol (GO:0005829);; Biological Process: malate metabolic process (GO:0006108);; Biological Process: response to hormone (GO:0009725);; Molecular Function: malate dehydrogenase (decarboxylating) (NAD+) activity (GO:0016619);; Molecular F…	K00029|0|chx:100860863|K00029 malate dehydrogenase (oxaloacetate-decarboxylating)(NADP+) [EC:1.1.1.40] | (RefSeq) ME1; malic enzyme 1	Pyruvate metabolism (ko00620);; Carbon metabolism (ko01200)	[C]	Energy production and conversion	NADP-dependent malic enzyme (Fragment) OS=Sus scrofa OX=9823 GN=ME1 PE=2 SV=1	C	Energy production and conversion	PREDICTED: NADP-dependent malic enzyme [Capra hircus]	biological process: metabolic process (GO:0008152);; biological process: single-organism process (GO:0044699);; molecular function: catalytic activity (GO:0003824);; cellular component: cell (GO:0005623);; cellular component: organelle (GO:0043226);; cellular component: cell part (GO:0044464);; biological process: cellular process (GO:0009987);; biological process: response to stimulus (GO:005089…
LRRTM3	0.453807	254	0.344515	215	0.047856	30	0.832204	555	1.60079	1170	1.21747	975	0.00106104	-2.3398	down	[K]	Transcription	Biological Process: positive regulation of amyloid-beta formation (GO:1902004);;	--	--	[R]	General function prediction only	Leucine-rich repeat transmembrane neuronal protein 3 OS=Macaca fascicularis OX=9541 GN=LRRTM3 PE=2 SV=1	S	Function unknown	PREDICTED: leucine-rich repeat transmembrane neuronal protein 3 [Ovis aries]	biological process: biological regulation (GO:0065007)
CDO1	12.0041	1750	26.7874	4182	26.0966	3769	8.32636	1200	9.70822	1520	8.74006	1476	0.00110605	1.31451	up	[R]	General function prediction only	--	K00456|1.82505e-150|oas:101102489|K00456 cysteine dioxygenase [EC:1.13.11.20] | (RefSeq) CDO1; cysteine dioxygenase type 1	Cysteine and methionine metabolism (ko00270);; Taurine and hypotaurine metabolism (ko00430)	[E]	Amino acid transport and metabolism	Cysteine dioxygenase type 1 OS=Bos taurus OX=9913 GN=CDO1 PE=2 SV=1	E	Amino acid transport and metabolism	PREDICTED: cysteine dioxygenase type 1 [Ovis aries]	--
FSD2	0.904146	449	0.491192	377	0.556691	196	0.663048	620	1.47403	544	3.06238	4832	0.0011168	-2.39117	down	--	--	--	--	--	[O]	Posttranslational modification, protein turnover, chaperones	Butyrophilin subfamily 3 member A3 OS=Pongo abelii OX=9601 GN=BTN3A3 PE=2 SV=1	S	Function unknown	PREDICTED: fibronectin type III and SPRY domain-containing protein 2 [Ovis aries]	--
LOC105613550	18.8944	6905	1.39729	310	13.5743	4915	0.440521	160	3.18161	1249	0.259531	110	0.00112845	3.1388	up	[J]	Translation, ribosomal structure and biogenesis	Molecular Function: translation elongation factor activity (GO:0003746);; Molecular Function: GTPase activity (GO:0003924);; Molecular Function: GTP binding (GO:0005525);; Cellular Component: nucleus (GO:0005634);; Cellular Component: cytoplasm (GO:0005737);; Cellular Component: plasma membrane (GO:0005886);; Biological Process: obsolete GTP catabolic process (GO:0006184);; Biological Process: tr…	K03231|0|oas:105613550|K03231 elongation factor 1-alpha | (RefSeq) elongation factor 1-alpha 1-like	RNA transport (ko03013);; Legionellosis (ko05134)	[J]	Translation, ribosomal structure and biogenesis	Elongation factor 1-alpha 1 OS=Oryctolagus cuniculus OX=9986 GN=EEF1A1 PE=1 SV=1	J	Translation, ribosomal structure and biogenesis	PREDICTED: elongation factor 1-alpha 1-like isoform X1 [Ovis aries]	biological process: metabolic process (GO:0008152);; biological process: cellular process (GO:0009987);; molecular function: binding (GO:0005488);; molecular function: catalytic activity (GO:0003824);; cellular component: cell (GO:0005623);; cellular component: organelle (GO:0043226);; cellular component: cell part (GO:0044464);; cellular component: membrane (GO:0016020);; biological process: sin…
Sheep_newGene_75079	0.07516	19	0.081304	24	0.034701	10	0.625357	88	0.465875	85	0.384416	99	0.00112987	-2.26459	down	--	--	Molecular Function: DNA binding (GO:0003677);; Molecular Function: phosphomannomutase activity (GO:0004615);; Molecular Function: receptor binding (GO:0005102);; Cellular Component: peroxisome (GO:0005777);; Biological Process: mannose metabolic process (GO:0006013);; Biological Process: nucleotide-excision repair (GO:0006289);; Biological Process: regulation of mitotic cell cycle (GO:0007346);; …	--	--	--	--	--	S	Function unknown	TPA: hypothetical protein BOS_20571 [Bos taurus]	molecular function: binding (GO:0005488);; biological process: metabolic process (GO:0008152);; molecular function: catalytic activity (GO:0003824);; cellular component: cell (GO:0005623);; cellular component: organelle (GO:0043226);; cellular component: cell part (GO:0044464);; biological process: single-organism process (GO:0044699);; biological process: cellular process (GO:0009987);; biologic…
NPTX2	0.686302	227	0.173543	62	0.057221	19	0.674635	221	1.90339	676	4.23506	1620	0.00114692	-2.87652	down	--	--	--	--	--	--	--	Pentraxin-related protein PTX3 OS=Bos taurus OX=9913 GN=PTX3 PE=2 SV=1	S	Function unknown	PREDICTED: neuronal pentraxin-2 isoform X1 [Ovis aries]	--
Sheep_newGene_37111	1.01917	295	0.356549	222	0.064253	20	1.63287	1134	1.04543	833	1.26945	1129	0.00115498	-2.45714	down	--	--	Molecular Function: nucleic acid binding (GO:0003676);; Molecular Function: RNA-directed DNA polymerase activity (GO:0003964);; Cellular Component: intracellular (GO:0005622);; Cellular Component: fascia adherens (GO:0005916);; Biological Process: RNA-dependent DNA biosynthetic process (GO:0006278);; Biological Process: regulation of transcription, DNA-templated (GO:0006355);; Molecular Function:…	K09228|2.8598e-78|bta:100138479|K09228 KRAB domain-containing zinc finger protein | (RefSeq) zinc finger protein 510	--	[R]	General function prediction only	--	S	Function unknown	reverse transcriptase-like [Bos taurus]	molecular function: binding (GO:0005488);; biological process: metabolic process (GO:0008152);; biological process: cellular process (GO:0009987);; molecular function: catalytic activity (GO:0003824);; cellular component: cell (GO:0005623);; cellular component: cell part (GO:0044464);; cellular component: cell junction (GO:0030054);; biological process: biological regulation (GO:0065007);; biolog…
SLC26A7	3.494	1151	3.63938	1912	2.85	1091	4.09488	2139	6.51576	3908	6.56389	4870	0.00118294	-1.27796	down	[P]	Inorganic ion transport and metabolism	Biological Process: gastric acid secretion (GO:0001696);; Molecular Function: chloride channel activity (GO:0005254);; Cellular Component: endosome (GO:0005768);; Biological Process: sulfate transport (GO:0008272);; Molecular Function: bicarbonate transmembrane transporter activity (GO:0015106);; Molecular Function: sulfate transmembrane transporter activity (GO:0015116);; Cellular Component: int…	K13962|0|oas:101113767|K13962 solute carrier family 26 (anion exchange transporter), member 7 | (RefSeq) SLC26A7; solute carrier family 26 member 7	Gastric acid secretion (ko04971)	[P]	Inorganic ion transport and metabolism	Anion exchange transporter OS=Pongo abelii OX=9601 GN=SLC26A7 PE=2 SV=1	P	Inorganic ion transport and metabolism	PREDICTED: anion exchange transporter isoform X2 [Ovis aries]	biological process: multicellular organismal process (GO:0032501);; biological process: single-organism process (GO:0044699);; biological process: localization (GO:0051179);; biological process: cellular process (GO:0009987);; molecular function: transporter activity (GO:0005215);; cellular component: cell (GO:0005623);; cellular component: organelle (GO:0043226);; cellular component: cell part (…
ZBTB16	3.35648	2590	0.937511	913	1.26856	712	2.62691	2416	4.68858	4193	7.33077	8115	0.00123149	-1.66492	down	[R]	General function prediction only	Biological Process: mesonephros development (GO:0001823);; Molecular Function: nucleic acid binding (GO:0003676);; Biological Process: central nervous system development (GO:0007417);; Biological Process: negative regulation of cell proliferation (GO:0008285);; Biological Process: embryonic pattern specification (GO:0009880);; Biological Process: anterior/posterior pattern specification (GO:00099…	K10055|0|oas:101110790|K10055 zinc finger and BTB domain-containing protein 16 | (RefSeq) ZBTB16; zinc finger and BTB domain containing 16	Pathways in cancer (ko05200);; Transcriptional misregulation in cancer (ko05202);; Acute myeloid leukemia (ko05221)	[R]	General function prediction only	Zinc finger protein 136 OS=Pongo abelii OX=9601 GN=ZNF136 PE=2 SV=1	S	Function unknown	PREDICTED: LOW QUALITY PROTEIN: zinc finger and BTB domain-containing protein 16 isoform X1 [Ovis aries]	biological process: multicellular organismal process (GO:0032501);; biological process: developmental process (GO:0032502);; biological process: single-organism process (GO:0044699);; molecular function: binding (GO:0005488);; biological process: biological regulation (GO:0065007);; cellular component: cell (GO:0005623);; cellular component: membrane-enclosed lumen (GO:0031974);; cellular compone…
TM4SF18	16.5622	1546	28.7831	2958	25.0055	2350	12.7442	1197	6.28264	642	8.05307	848	0.00127779	1.42527	up	--	--	Cellular Component: integral component of membrane (GO:0016021);;	--	--	--	--	Transmembrane 4 L6 family member 18 OS=Bos taurus OX=9913 GN=TM4SF18 PE=2 SV=1	U	Intracellular trafficking, secretion, and vesicular transport	PREDICTED: transmembrane 4 L6 family member 18 isoform X1 [Ovis aries]	cellular component: membrane (GO:0016020);; cellular component: membrane part (GO:0044425)
ARNT2	4.89319	3724	3.58705	2886	9.09737	5203	3.69423	1721	3.11439	1491	2.92648	2363	0.00128004	1.20742	up	[T]	Signal transduction mechanisms	Biological Process: in utero embryonic development (GO:0001701);; Molecular Function: DNA binding (GO:0003677);; Molecular Function: transcription factor activity, sequence-specific DNA binding (GO:0003700);; Molecular Function: signal transducer activity (GO:0004871);; Cellular Component: transcription factor complex (GO:0005667);; Cellular Component: cytoplasm (GO:0005737);; Biological Process:…	K15589|0|bta:533445|K15589 aryl hydrocarbon receptor nuclear translocator 2 | (RefSeq) ARNT2; aryl hydrocarbon receptor nuclear translocator 2	Pathways in cancer (ko05200);; Transcriptional misregulation in cancer (ko05202);; Renal cell carcinoma (ko05211)	[K]	Transcription	Aryl hydrocarbon receptor nuclear translocator OS=Bos taurus OX=9913 GN=ARNT PE=1 SV=1	K	Transcription	PREDICTED: aryl hydrocarbon receptor nuclear translocator 2 isoform X1 [Capra hircus]	biological process: multicellular organismal process (GO:0032501);; biological process: developmental process (GO:0032502);; biological process: single-organism process (GO:0044699);; molecular function: binding (GO:0005488);; biological process: biological regulation (GO:0065007);; molecular function: nucleic acid binding transcription factor activity (GO:0001071);; molecular function: molecular…
CRABP1	6.74731	488	10.3474	801	69.8561	4998	4.75139	340	8.60318	668	2.08648	175	0.00129087	2.54924	up	--	--	Molecular Function: transporter activity (GO:0005215);; Cellular Component: cytoplasm (GO:0005737);; Biological Process: transport (GO:0006810);; Molecular Function: retinal binding (GO:0016918);; Molecular Function: retinol binding (GO:0019841);;	K17337|5.94729e-98|oas:101122057|K17337 cellular retinoic acid-binding protein 1 | (RefSeq) CRABP1; cellular retinoic acid binding protein 1	--	[I]	Lipid transport and metabolism	Cellular retinoic acid-binding protein 1 OS=Bos taurus OX=9913 GN=CRABP1 PE=1 SV=2	I	Lipid transport and metabolism	PREDICTED: cellular retinoic acid-binding protein 1 [Ovis aries]	molecular function: transporter activity (GO:0005215);; cellular component: cell (GO:0005623);; cellular component: cell part (GO:0044464);; biological process: localization (GO:0051179);; molecular function: binding (GO:0005488)
Sheep_newGene_37693	8.60422	361	15.3088	672	2.92023	152	23.9124	1149	54.8108	2657	21.6352	997	0.00130118	-1.94551	down	--	--	Molecular Function: nucleic acid binding (GO:0003676);; Molecular Function: RNA-directed DNA polymerase activity (GO:0003964);; Molecular Function: RNA-DNA hybrid ribonuclease activity (GO:0004523);; Biological Process: RNA-dependent DNA biosynthetic process (GO:0006278);; Molecular Function: zinc ion binding (GO:0008270);; Biological Process: DNA integration (GO:0015074);; Biological Process: RN…	--	--	[R]	General function prediction only	--	L	Replication, recombination and repair	PREDICTED: LOW QUALITY PROTEIN: endogenous retrovirus group K member 18 Pol protein-like [Rousettus aegyptiacus]	molecular function: binding (GO:0005488);; biological process: metabolic process (GO:0008152);; biological process: cellular process (GO:0009987);; molecular function: catalytic activity (GO:0003824)
LDLRAD1	0.437213	151	0.072064	28	0.100809	37	0.762606	256	0.667355	239	2.62301	1016	0.00135038	-2.65011	down	--	--	--	--	--	--	--	--	S	Function unknown	PREDICTED: low-density lipoprotein receptor class A domain-containing protein 1 isoform X1 [Ovis aries]	--
Sheep_newGene_28474	0.789924	1721	1.24627	2130	0.394872	853	2.31536	4896	1.37593	3223	1.54746	3902	0.00135173	-1.28593	down	--	--	Biological Process: detection of chemical stimulus involved in sensory perception of bitter taste (GO:0001580);; Molecular Function: metalloendopeptidase activity (GO:0004222);; Molecular Function: G-protein coupled receptor activity (GO:0004930);; Molecular Function: receptor binding (GO:0005102);; Molecular Function: ATP binding (GO:0005524);; Cellular Component: peroxisome (GO:0005777);; Biolo…	K08474|4.99846e-35|bta:664647|K08474 taste receptor type 2 | (RefSeq) T2R65A; bitter taste receptor Bota-T2R65A	--	--	--	--	--	--	bitter taste receptor Bota-T2R65A [Bos taurus]	biological process: multicellular organismal process (GO:0032501);; biological process: single-organism process (GO:0044699);; biological process: response to stimulus (GO:0050896);; biological process: metabolic process (GO:0008152);; molecular function: catalytic activity (GO:0003824);; biological process: cellular process (GO:0009987);; biological process: signaling (GO:0023052);; biological p…
PGR	9.96668	19935	9.32412	17262	24.8332	46586	9.29738	11361	7.55779	14569	5.62063	9152	0.0013638	1.37613	up	--	--	Biological Process: ovulation from ovarian follicle (GO:0001542);; Biological Process: epithelial cell maturation (GO:0002070);; Molecular Function: steroid hormone receptor activity (GO:0003707);; Molecular Function: RNA polymerase II transcription factor activity, ligand-activated sequence-specific DNA binding (GO:0004879);; Molecular Function: receptor binding (GO:0005102);; Molecular Function…	K08556|0|oas:443444|K08556 progesterone receptor | (RefSeq) PGR, NR3C3; progesterone receptor	Oocyte meiosis (ko04114);; Progesterone-mediated oocyte maturation (ko04914)	[T]	Signal transduction mechanisms	Progesterone receptor OS=Canis lupus familiaris OX=9615 GN=PGR PE=2 SV=1	K	Transcription	PREDICTED: LOW QUALITY PROTEIN: progesterone receptor isoform X1 [Ovis aries]	biological process: reproduction (GO:0000003);; biological process: reproductive process (GO:0022414);; biological process: multicellular organismal process (GO:0032501);; biological process: single-organism process (GO:0044699);; biological process: rhythmic process (GO:0048511);; biological process: multi-organism process (GO:0051704);; biological process: cellular process (GO:0009987);; biolog…
Sheep_newGene_93033	1.04369	490	2.2132	1111	6.35186	2951	1.00808	468	1.01357	449	0.519608	233	0.00139561	2.09147	up	--	--	Molecular Function: metal ion binding (GO:0046872);;	--	--	--	--	--	U	Intracellular trafficking, secretion, and vesicular transport	hypothetical protein M91_15881, partial [Bos mutus]	molecular function: binding (GO:0005488)
OXTR	9.50781	6128	16.751	14658	17.8056	12279	4.23715	3256	10.5052	3581	12.337	7722	0.00143215	1.31065	up	--	--	Molecular Function: oxytocin receptor activity (GO:0004990);; Molecular Function: vasopressin receptor activity (GO:0005000);; Cellular Component: plasma membrane (GO:0005886);; Biological Process: G-protein coupled receptor signaling pathway (GO:0007186);; Cellular Component: integral component of membrane (GO:0016021);; Biological Process: positive regulation of blood pressure (GO:0045777);;	K04229|0|oas:443138|K04229 oxytocin receptor | (RefSeq) OXTR, OT-R, OTR; oxytocin receptor	Calcium signaling pathway (ko04020);; cAMP signaling pathway (ko04024);; Neuroactive ligand-receptor interaction (ko04080);; Oxytocin signaling pathway (ko04921)	[R]	General function prediction only	Oxytocin receptor OS=Ovis aries OX=9940 GN=OXTR PE=1 SV=1	U	Intracellular trafficking, secretion, and vesicular transport	oxytocin receptor [Ovis aries]	biological process: cellular process (GO:0009987);; biological process: signaling (GO:0023052);; biological process: single-organism process (GO:0044699);; biological process: response to stimulus (GO:0050896);; biological process: biological regulation (GO:0065007);; molecular function: receptor activity (GO:0004872);; molecular function: molecular transducer activity (GO:0060089);; cellular com…
Sheep_newGene_73249	0.052514	58	0.142474	169	0.674907	739	0.062239	68	0.035582	43	0.017435	23	0.00143653	2.94986	up	--	--	--	--	--	--	--	--	--	--	PREDICTED: LOW QUALITY PROTEIN: coiled-coil domain-containing protein 33, partial [Pantholops hodgsonii]	--
PLAU	8.52639	1894	11.4904	2733	13.0309	2867	4.10944	902	5.78583	1381	4.3372	1116	0.00146114	1.25162	up	[O]	Posttranslational modification, protein turnover, chaperones	Biological Process: response to hypoxia (GO:0001666);; Molecular Function: serine-type endopeptidase activity (GO:0004252);; Cellular Component: extracellular space (GO:0005615);; Biological Process: proteolysis (GO:0006508);; Cellular Component: cell surface (GO:0009986);; Biological Process: regulation of receptor activity (GO:0010469);; Biological Process: regulation of smooth muscle cell migr…	K01348|0|oas:100302501|K01348 urokinase plasminogen activator [EC:3.4.21.73] | (RefSeq) PLAU, u-PA; plasminogen activator, urokinase	NF-kappa B signaling pathway (ko04064);; Complement and coagulation cascades (ko04610);; Transcriptional misregulation in cancer (ko05202);; Proteoglycans in cancer (ko05205);; MicroRNAs in cancer (ko05206)	--	--	Urokinase-type plasminogen activator OS=Bos taurus OX=9913 GN=PLAU PE=2 SV=1	O	Posttranslational modification, protein turnover, chaperones	urokinase-type plasminogen activator precursor [Ovis aries]	biological process: response to stimulus (GO:0050896);; biological process: metabolic process (GO:0008152);; molecular function: catalytic activity (GO:0003824);; cellular component: extracellular region (GO:0005576);; cellular component: extracellular region part (GO:0044421);; cellular component: cell (GO:0005623);; cellular component: cell part (GO:0044464);; biological process: biological reg…
MANF	45.3035	3897	76.1954	7020	103.421	8813	43.4241	3692	31.8254	2941	26.5715	2647	0.00147703	1.18044	up	--	--	Biological Process: vasoconstriction of artery involved in ischemic response to lowering of systemic arterial blood pressure (GO:0002014);; Cellular Component: extracellular region (GO:0005576);; Biological Process: response to unfolded protein (GO:0006986);; Molecular Function: growth factor activity (GO:0008083);;	--	--	[R]	General function prediction only	Mesencephalic astrocyte-derived neurotrophic factor OS=Bos taurus OX=9913 GN=MANF PE=1 SV=2	S	Function unknown	PREDICTED: mesencephalic astrocyte-derived neurotrophic factor [Ovis aries]	biological process: multicellular organismal process (GO:0032501);; biological process: single-organism process (GO:0044699);; biological process: biological regulation (GO:0065007);; cellular component: extracellular region (GO:0005576);; biological process: response to stimulus (GO:0050896);; molecular function: binding (GO:0005488)
LOC105606925	5.82585	1200	7.20709	1590	0.004969	2	0.438964	90	0.099545	23	0.268438	64	0.0014833	4.00996	up	--	--	--	--	--	--	--	--	--	--	--	--
C12H1orf95	3.31528	1572	5.16638	2812	15.7205	7974	3.64209	1853	1.85248	967	1.94664	1135	0.00150381	1.7482	up	--	--	--	--	--	--	--	--	S	Function unknown	PREDICTED: protein stum homolog isoform X1 [Ovis aries]	--
HSPH1	22.6908	15940	45.2733	35977	35.136	25820	18.7377	13017	12.658	9806	17.4955	14285	0.00150607	1.15829	up	[O]	Posttranslational modification, protein turnover, chaperones	Molecular Function: ATP binding (GO:0005524);; Cellular Component: nucleus (GO:0005634);; Cellular Component: cytoplasm (GO:0005737);; Cellular Component: microtubule (GO:0005874);; Biological Process: response to stress (GO:0006950);; Molecular Function: alpha-tubulin binding (GO:0043014);; Biological Process: chaperone mediated protein folding requiring cofactor (GO:0051085);;	K09485|0|chx:102187688|K09485 heat shock protein 110kDa | (RefSeq) HSPH1; heat shock protein family H (Hsp110) member 1	Protein processing in endoplasmic reticulum (ko04141)	[O]	Posttranslational modification, protein turnover, chaperones	Heat shock protein 105 kDa OS=Bos taurus OX=9913 GN=HSPH1 PE=2 SV=1	O	Posttranslational modification, protein turnover, chaperones	PREDICTED: heat shock protein 105 kDa isoform X3 [Ovis aries]	molecular function: binding (GO:0005488);; cellular component: cell (GO:0005623);; cellular component: organelle (GO:0043226);; cellular component: cell part (GO:0044464);; cellular component: macromolecular complex (GO:0032991);; cellular component: organelle part (GO:0044422);; biological process: response to stimulus (GO:0050896);; biological process: metabolic process (GO:0008152);; biologica…
DRAXIN	1.55787	871	0.78381	404	0.854977	413	0.508764	212	0.239867	117	0.156769	93	0.00150835	2.06447	up	--	--	Cellular Component: extracellular region (GO:0005576);; Biological Process: axon guidance (GO:0007411);; Biological Process: dorsal spinal cord development (GO:0021516);; Biological Process: commissural neuron differentiation in spinal cord (GO:0021528);; Biological Process: forebrain development (GO:0030900);; Biological Process: negative regulation of canonical Wnt signaling pathway (GO:0090090…	--	--	--	--	Draxin OS=Bos taurus OX=9913 GN=DRAXIN PE=3 SV=1	O	Posttranslational modification, protein turnover, chaperones	PREDICTED: LOW QUALITY PROTEIN: draxin isoform X1 [Ovis aries]	cellular component: extracellular region (GO:0005576);; biological process: cellular process (GO:0009987);; biological process: multicellular organismal process (GO:0032501);; biological process: developmental process (GO:0032502);; biological process: locomotion (GO:0040011);; biological process: single-organism process (GO:0044699);; biological process: response to stimulus (GO:0050896);; biolo…
FRAT2	7.79625	1535	8.96019	1890	3.35684	655	19.4383	3782	22.8791	4838	11.1645	2545	0.00152364	-1.38359	down	--	--	Biological Process: embryonic axis specification (GO:0000578);;	K03096|5.40288e-94|oas:101108269|K03096 frequently rearranged in advanced T-cell lymphomas 2 | (RefSeq) FRAT2; frequently rearranged in advanced T-cell lymphomas 2	Wnt signaling pathway (ko04310)	--	--	--	O	Posttranslational modification, protein turnover, chaperones	PREDICTED: GSK-3-binding protein FRAT2 isoform X1 [Ovis aries]	biological process: multicellular organismal process (GO:0032501);; biological process: developmental process (GO:0032502);; biological process: single-organism process (GO:0044699)
Sheep_newGene_146958	0.301967	29	0.266795	25	0.102694	11	0.688389	67	1.2181	127	1.2362	146	0.00152578	-2.26661	down	--	--	--	--	--	--	--	--	--	--	--	--
RND3	5.71171	2086	14.8069	6282	25.7979	9434	8.76271	3066	3.83776	1657	3.31565	1426	0.00153119	1.61244	up	[R]	General function prediction only	Molecular Function: GTP binding (GO:0005525);; Cellular Component: intracellular (GO:0005622);; Cellular Component: plasma membrane (GO:0005886);; Biological Process: small GTPase mediated signal transduction (GO:0007264);;	K07859|6.60443e-172|rro:104666512|K07859 Rho family GTPase 3 | (RefSeq) RND3; Rho family GTPase 3	--	[R]	General function prediction only	Rho-related GTP-binding protein RhoE OS=Sus scrofa OX=9823 GN=RND3 PE=2 SV=1	S	Function unknown	PREDICTED: rho-related GTP-binding protein RhoE [Myotis brandtii]	molecular function: binding (GO:0005488);; cellular component: cell (GO:0005623);; cellular component: cell part (GO:0044464);; cellular component: membrane (GO:0016020);; biological process: cellular process (GO:0009987);; biological process: signaling (GO:0023052);; biological process: single-organism process (GO:0044699);; biological process: response to stimulus (GO:0050896);; biological proc…
MXRA8	11.5909	2867	5.8945	1421	6.42066	1673	21.5749	4973	15.2647	4573	17.2261	4774	0.00153273	-1.16447	down	--	--	Cellular Component: integral component of membrane (GO:0016021);;	--	--	--	--	Matrix remodeling-associated protein 8 OS=Bos taurus OX=9913 GN=MXRA8 PE=2 SV=1	S	Function unknown	PREDICTED: LOW QUALITY PROTEIN: matrix-remodeling-associated protein 8 isoform X1 [Ovis aries]	cellular component: membrane (GO:0016020);; cellular component: membrane part (GO:0044425)
TDRD12	5.26372	3879	5.11994	3590	4.18736	2732	10.6502	7935	6.16932	5521	9.94949	8500	0.00158958	-1.01291	down	--	--	Molecular Function: nucleic acid binding (GO:0003676);; Molecular Function: ATP binding (GO:0005524);; Molecular Function: ATP-dependent helicase activity (GO:0008026);;	K18409|0|phd:102331019|K18409 ATP-dependent RNA helicase TDRD12 [EC:3.6.4.13] | (RefSeq) TDRD12; tudor domain containing 12	--	--	--	--	L	Replication, recombination and repair	PREDICTED: putative ATP-dependent RNA helicase TDRD12 isoform X2 [Ovis aries]	molecular function: binding (GO:0005488);; biological process: metabolic process (GO:0008152);; biological process: cellular process (GO:0009987);; biological process: single-organism process (GO:0044699);; molecular function: catalytic activity (GO:0003824)
DIO2	13.9633	9770	58.384	45214	100.225	71202	29.05	19523	11.4495	7966	5.77846	5463	0.00161255	1.9987	up	[O]	Posttranslational modification, protein turnover, chaperones	Molecular Function: thyroxine 5'-deiodinase activity (GO:0004800);; Cellular Component: integral component of membrane (GO:0016021);; Biological Process: thyroid hormone catabolic process (GO:0042404);; Biological Process: hormone biosynthetic process (GO:0042446);; Biological Process: oxidation-reduction process (GO:0055114);;	K17904|0|oas:100310793|K17904 type II thyroxine 5'-deiodinase [EC:1.21.99.4] | (RefSeq) DIO2; iodothyronine deiodinase 2	Thyroid hormone signaling pathway (ko04919)	--	--	Type II iodothyronine deiodinase OS=Bos taurus OX=9913 GN=DIO2 PE=2 SV=2	S	Function unknown	PREDICTED: type II iodothyronine deiodinase isoform X1 [Ovis aries]	biological process: metabolic process (GO:0008152);; biological process: single-organism process (GO:0044699);; molecular function: catalytic activity (GO:0003824);; cellular component: membrane (GO:0016020);; cellular component: membrane part (GO:0044425);; biological process: cellular process (GO:0009987);; biological process: biological regulation (GO:0065007)
SYBU	5.93691	4198	3.55487	2934	1.57744	1598	12.0144	9511	7.04344	6065	7.97716	5997	0.00161553	-1.23807	down	--	--	Molecular Function: syntaxin-1 binding (GO:0017075);; Molecular Function: kinesin binding (GO:0019894);;	--	--	--	--	--	S	Function unknown	PREDICTED: LOW QUALITY PROTEIN: syntabulin isoform X1 [Ovis aries]	molecular function: binding (GO:0005488)
PDE4B	2.19444	1303	3.83298	3078	9.5344	7396	2.56644	1550	1.88578	1121	1.53028	1341	0.00162889	1.67091	up	--	--	Molecular Function: 3',5'-cyclic-nucleotide phosphodiesterase activity (GO:0004114);; Biological Process: signal transduction (GO:0007165);; Biological Process: metabolic process (GO:0008152);; Molecular Function: metal ion binding (GO:0046872);;	K13293|0|oas:101111757|K13293 cAMP-specific phosphodiesterase 4 [EC:3.1.4.53] | (RefSeq) PDE4B; phosphodiesterase 4B	Purine metabolism (ko00230);; cAMP signaling pathway (ko04024);; Morphine addiction (ko05032)	[T]	Signal transduction mechanisms	Calcium/calmodulin-dependent 3&apos;,5&apos;-cyclic nucleotide phosphodiesterase 1B OS=Bos taurus OX=9913 GN=PDE1B PE=1 SV=1	T	Signal transduction mechanisms	PREDICTED: cAMP-specific 3&apos;,5&apos;-cyclic phosphodiesterase 4B isoform X2 [Ovis aries]	biological process: metabolic process (GO:0008152);; molecular function: catalytic activity (GO:0003824);; biological process: cellular process (GO:0009987);; biological process: response to stimulus (GO:0050896);; biological process: biological regulation (GO:0065007);; molecular function: binding (GO:0005488)
TRABD2B	0.319599	207	1.05733	695	3.48902	2147	0.469682	301	0.155286	109	0.263043	192	0.00165948	2.44636	up	[S]	Function unknown	Molecular Function: metalloendopeptidase activity (GO:0004222);; Cellular Component: integral component of plasma membrane (GO:0005887);; Molecular Function: Wnt-protein binding (GO:0017147);; Biological Process: protein oxidation (GO:0018158);; Biological Process: negative regulation of Wnt signaling pathway (GO:0030178);; Cellular Component: integral component of organelle membrane (GO:0031301)…	--	--	--	--	--	O	Posttranslational modification, protein turnover, chaperones	PREDICTED: metalloprotease TIKI2 isoform X2 [Ovis aries musimon]	biological process: metabolic process (GO:0008152);; molecular function: catalytic activity (GO:0003824);; cellular component: cell (GO:0005623);; cellular component: membrane (GO:0016020);; cellular component: membrane part (GO:0044425);; cellular component: cell part (GO:0044464);; molecular function: binding (GO:0005488);; biological process: cellular process (GO:0009987);; biological process:…
TFF2	19.3541	1208	14.4194	964	3.38624	210	3.45121	213	2.72709	183	2.78636	202	0.00166593	2.06649	up	--	--	Cellular Component: extracellular space (GO:0005615);; Molecular Function: growth factor activity (GO:0008083);; Biological Process: positive regulation of cell proliferation (GO:0008284);; Biological Process: calcium-mediated signaling (GO:0019722);; Biological Process: regulation of cell migration (GO:0030334);; Molecular Function: CXCR4 chemokine receptor binding (GO:0031723);; Biological Proc…	--	--	--	--	Trefoil factor 2 (Fragment) OS=Sus scrofa OX=9823 GN=TFF2 PE=1 SV=4	O	Posttranslational modification, protein turnover, chaperones	PREDICTED: trefoil factor 2 [Ovis aries]	cellular component: extracellular region (GO:0005576);; cellular component: extracellular region part (GO:0044421);; molecular function: binding (GO:0005488);; biological process: biological regulation (GO:0065007);; biological process: cellular process (GO:0009987);; biological process: signaling (GO:0023052);; biological process: single-organism process (GO:0044699);; biological process: respon…
FPGT	6.1516	1993	5.34861	2005	3.76485	1380	1.82923	547	2.47753	843	2.43467	888	0.00170014	1.34918	up	[R]	General function prediction only	Molecular Function: transferase activity, transferring phosphorus-containing groups (GO:0016772);;	K00976|0|oas:105601872|K00976 fucose-1-phosphate guanylyltransferase [EC:2.7.7.30] | (RefSeq) FPGT; fucose-1-phosphate guanylyltransferase	Fructose and mannose metabolism (ko00051);; Amino sugar and nucleotide sugar metabolism (ko00520)	--	--	--	G	Carbohydrate transport and metabolism	PREDICTED: fucose-1-phosphate guanylyltransferase isoform X1 [Ovis aries]	biological process: metabolic process (GO:0008152);; molecular function: catalytic activity (GO:0003824)
ZBTB38	8.88277	5917	7.36106	5267	19.5011	14389	1.54709	1778	2.02582	2107	7.05913	5977	0.00179092	1.5452	up	[R]	General function prediction only	Molecular Function: nucleic acid binding (GO:0003676);; Cellular Component: nucleus (GO:0005634);; Molecular Function: metal ion binding (GO:0046872);;	K10510|0|oas:101107245|K10510 zinc finger and BTB domain-containing protein 38 | (RefSeq) ZBTB38; zinc finger and BTB domain containing 38	--	[R]	General function prediction only	Zinc finger protein 136 OS=Pongo abelii OX=9601 GN=ZNF136 PE=2 SV=1	S	Function unknown	PREDICTED: zinc finger and BTB domain-containing protein 38 [Ovis aries]	molecular function: binding (GO:0005488);; cellular component: cell (GO:0005623);; cellular component: organelle (GO:0043226);; cellular component: cell part (GO:0044464)
TNFAIP6	1.16572	162	4.66082	691	21.3945	2931	2.61475	358	0.600437	90	0.355907	57	0.00180978	2.97259	up	--	--	Molecular Function: hyaluronic acid binding (GO:0005540);; Biological Process: cell adhesion (GO:0007155);;	K19018|0|oas:101119185|K19018 tumor necrosis factor-inducible gene 6 protein | (RefSeq) TNFAIP6; TNF alpha induced protein 6	--	[T]	Signal transduction mechanisms	Tumor necrosis factor-inducible gene 6 protein OS=Oryctolagus cuniculus OX=9986 GN=TNFAIP6 PE=2 SV=1	A	RNA processing and modification	PREDICTED: tumor necrosis factor-inducible gene 6 protein [Ovis aries]	molecular function: binding (GO:0005488);; biological process: biological adhesion (GO:0022610)
GPLD1	0.093891	71	0.54159	304	0.102356	78	0.535264	199	2.63781	1675	1.99808	800	0.0018229	-2.45763	down	[U]	Intracellular trafficking, secretion, and vesicular transport	Biological Process: ossification (GO:0001503);; Biological Process: cell migration involved in sprouting angiogenesis (GO:0002042);; Biological Process: chondrocyte differentiation (GO:0002062);; Biological Process: complement receptor mediated signaling pathway (GO:0002430);; Molecular Function: glycosylphosphatidylinositol phospholipase D activity (GO:0004621);; Cellular Component: proteinaceou…	K01127|0|oas:101119000|K01127 glycosylphosphatidylinositol phospholipase D [EC:3.1.4.50] | (RefSeq) GPLD1; glycosylphosphatidylinositol specific phospholipase D1	Glycosylphosphatidylinositol(GPI)-anchor biosynthesis (ko00563)	[W]	Extracellular structures	Phosphatidylinositol-glycan-specific phospholipase D OS=Bos taurus OX=9913 GN=GPLD1 PE=1 SV=1	O	Posttranslational modification, protein turnover, chaperones	PREDICTED: phosphatidylinositol-glycan-specific phospholipase D isoform X1 [Ovis aries]	biological process: multicellular organismal process (GO:0032501);; biological process: single-organism process (GO:0044699);; biological process: cellular process (GO:0009987);; biological process: locomotion (GO:0040011);; biological process: localization (GO:0051179);; biological process: developmental process (GO:0032502);; biological process: immune system process (GO:0002376);; biological p…
Sheep_newGene_133002	0.143617	101	0.739191	553	7.64111	5286	0.561273	388	0.222832	168	0.225246	183	0.00183718	3.1257	up	--	--	Molecular Function: binding (GO:0005488);; Cellular Component: cytoplasm (GO:0005737);; Biological Process: polyamine biosynthetic process (GO:0006596);; Biological Process: polyamine catabolic process (GO:0006598);; Biological Process: spermine metabolic process (GO:0008215);; Biological Process: spermidine metabolic process (GO:0008216);; Biological Process: putrescine metabolic process (GO:000…	--	--	--	--	--	S	Function unknown	PREDICTED: uncharacterized protein LOC108391533 [Manis javanica]	molecular function: binding (GO:0005488);; cellular component: cell (GO:0005623);; cellular component: cell part (GO:0044464);; biological process: metabolic process (GO:0008152);; biological process: cellular process (GO:0009987);; biological process: single-organism process (GO:0044699);; molecular function: catalytic activity (GO:0003824)
CD55	0.899187	591	4.15216	1624	1.6025	830	3.03084	2422	12.2109	11602	1.69597	840	0.0018729	-2.20067	down	--	--	--	K04006|0|oas:101120257|K04006 decay accelerating factor | (RefSeq) CD55; CD55 molecule (Cromer blood group)	Complement and coagulation cascades (ko04610);; Hematopoietic cell lineage (ko04640);; Viral myocarditis (ko05416)	--	--	Complement decay-accelerating factor (Fragment) OS=Pongo pygmaeus OX=9600 GN=CD55 PE=2 SV=1	S	Function unknown	PREDICTED: complement decay-accelerating factor isoform X1 [Ovis aries]	--
LOC106991258	1.63487	379	2.80436	641	0.121324	26	0.135571	29	0.211785	51	0.363961	75	0.00187566	2.84227	up	--	--	Biological Process: telomere maintenance via recombination (GO:0000722);; Molecular Function: telomerase activity (GO:0003720);; Molecular Function: RNA binding (GO:0003723);; Cellular Component: telomerase holoenzyme complex (GO:0005697);; Cellular Component: cytoplasm (GO:0005737);; Cellular Component: nuclear matrix (GO:0016363);;	K11127|0|oas:106991258|K11127 telomerase protein component 1 | (RefSeq) telomerase protein component 1-like	--	[R]	General function prediction only	--	Z	Cytoskeleton	PREDICTED: telomerase protein component 1-like, partial [Ovis aries]	biological process: metabolic process (GO:0008152);; biological process: cellular process (GO:0009987);; biological process: single-organism process (GO:0044699);; biological process: biological regulation (GO:0065007);; biological process: cellular component organization or biogenesis (GO:0071840);; molecular function: catalytic activity (GO:0003824);; molecular function: binding (GO:0005488);; …
LOC101104514	1.18519	819	1.35914	1006	0.627381	430	5.84421	3990	4.94046	3665	0.847503	678	0.00189121	-1.84622	down	--	--	Biological Process: detection of chemical stimulus involved in sensory perception of sweet taste (GO:0001582);; Cellular Component: plasma membrane (GO:0005886);; Biological Process: G-protein coupled receptor signaling pathway (GO:0007186);; Cellular Component: integral component of membrane (GO:0016021);; Molecular Function: sweet taste receptor activity (GO:0033041);; Biological Process: senso…	K04626|0|oas:101104514|K04626 taste receptor type 1 member 3 | (RefSeq) TAS1R3; taste 1 receptor member 3	Taste transduction (ko04742);; Carbohydrate digestion and absorption (ko04973)	[PT]	Inorganic ion transport and metabolism;; Signal transduction mechanisms	Taste receptor type 1 member 3 OS=Felis catus OX=9685 GN=TAS1R3 PE=2 SV=1	U	Intracellular trafficking, secretion, and vesicular transport	PREDICTED: LOW QUALITY PROTEIN: taste receptor type 1 member 3 isoform X1 [Ovis aries]	biological process: multicellular organismal process (GO:0032501);; biological process: single-organism process (GO:0044699);; biological process: response to stimulus (GO:0050896);; cellular component: cell (GO:0005623);; cellular component: membrane (GO:0016020);; cellular component: cell part (GO:0044464);; biological process: cellular process (GO:0009987);; biological process: signaling (GO:0…
GPRC5A	2.76771	550	12.6505	2678	10.5115	2029	2.04611	495	2.34871	517	3.02691	706	0.00191266	1.71732	up	--	--	Molecular Function: G-protein coupled receptor activity (GO:0004930);; Cellular Component: Golgi apparatus (GO:0005794);; Cellular Component: plasma membrane (GO:0005886);; Biological Process: G-protein coupled receptor signaling pathway (GO:0007186);; Cellular Component: integral component of membrane (GO:0016021);;	K08468|0|oas:101110748|K08468 G protein-coupled receptor family C group 5 member A | (RefSeq) GPRC5A; G protein-coupled receptor class C group 5 member A	--	--	--	G-protein coupled receptor family C group 5 member C OS=Bos taurus OX=9913 GN=GPRC5C PE=2 SV=2	U	Intracellular trafficking, secretion, and vesicular transport	PREDICTED: retinoic acid-induced protein 3 [Ovis aries]	biological process: cellular process (GO:0009987);; biological process: signaling (GO:0023052);; biological process: single-organism process (GO:0044699);; biological process: response to stimulus (GO:0050896);; biological process: biological regulation (GO:0065007);; molecular function: receptor activity (GO:0004872);; molecular function: molecular transducer activity (GO:0060089);; cellular com…
LOC105601949	0.190511	29	0.052312	9	0.922936	138	3.2867	488	1.75743	284	3.05569	531	0.001946	-2.73728	down	--	--	Molecular Function: GTP binding (GO:0005525);;	--	--	--	--	GTPase IMAP family member 6 OS=Bos taurus OX=9913 GN=GIMAP6 PE=2 SV=1	S	Function unknown	PREDICTED: GTPase IMAP family member 4-like [Ovis aries]	molecular function: binding (GO:0005488)
CHL1	0.094764	70	0.589087	168	5.4203	3372	0.136911	100	0.055352	44	0.436358	224	0.00194913	3.48565	up	[R]	General function prediction only	Biological Process: neuron migration (GO:0001764);; Molecular Function: protease binding (GO:0002020);; Biological Process: axon guidance (GO:0007411);; Biological Process: adult locomotory behavior (GO:0008344);; Cellular Component: dendrite (GO:0030425);; Biological Process: exploration behavior (GO:0035640);; Biological Process: negative regulation of neuron apoptotic process (GO:0043524);; Ce…	K06758|0|oas:101113017|K06758 L1 cell adhesion molecule like protein | (RefSeq) CHL1; cell adhesion molecule L1 like	--	[T]	Signal transduction mechanisms	Contactin-1 OS=Bos taurus OX=9913 GN=CNTN1 PE=2 SV=1	S	Function unknown	PREDICTED: neural cell adhesion molecule L1-like protein isoform X1 [Ovis aries musimon]	biological process: cellular process (GO:0009987);; biological process: locomotion (GO:0040011);; biological process: single-organism process (GO:0044699);; biological process: localization (GO:0051179);; molecular function: binding (GO:0005488);; biological process: multicellular organismal process (GO:0032501);; biological process: developmental process (GO:0032502);; biological process: respon…
WNT5B	1.01193	837	1.93084	2233	9.04988	8149	1.21641	1352	1.74623	808	0.880838	883	0.00197809	1.99858	up	--	--	Biological Process: chondrocyte differentiation (GO:0002062);; Molecular Function: frizzled binding (GO:0005109);; Cellular Component: proteinaceous extracellular matrix (GO:0005578);; Cellular Component: extracellular space (GO:0005615);; Cellular Component: cell surface (GO:0009986);; Biological Process: neuron differentiation (GO:0030182);; Biological Process: positive regulation of cell migra…	K00444|0|oas:101121415|K00444 wingless-type MMTV integration site family, member 5 | (RefSeq) WNT5B; Wnt family member 5B	mTOR signaling pathway (ko04150);; Wnt signaling pathway (ko04310);; Axon guidance (ko04360);; Hippo signaling pathway (ko04390);; Signaling pathways regulating pluripotency of stem cells (ko04550);; Melanogenesis (ko04916);; HTLV-I infection (ko05166);; Pathways in cancer (ko05200);; Proteoglycans in cancer (ko05205);; Basal cell carcinoma (ko05217)	[T]	Signal transduction mechanisms	Protein Wnt-5b OS=Pongo abelii OX=9601 GN=WNT5B PE=2 SV=1	O	Posttranslational modification, protein turnover, chaperones	PREDICTED: LOW QUALITY PROTEIN: protein Wnt-5b isoform X1 [Ovis aries]	biological process: cellular process (GO:0009987);; biological process: developmental process (GO:0032502);; biological process: single-organism process (GO:0044699);; molecular function: binding (GO:0005488);; cellular component: extracellular region (GO:0005576);; cellular component: extracellular matrix (GO:0031012);; cellular component: extracellular region part (GO:0044421);; cellular compon…
UNC13C	0.021815	21	0.014768	14	0.064379	57	0.08511	74	0.336957	320	0.183083	189	0.00198315	-2.4975	down	--	--	Biological Process: chemical synaptic transmission (GO:0007268);; Molecular Function: diacylglycerol binding (GO:0019992);; Biological Process: intracellular signal transduction (GO:0035556);; Molecular Function: metal ion binding (GO:0046872);;	K15293|0|oas:101123470|K15293 protein unc-13 A/B/C | (RefSeq) UNC13C; unc-13 homolog C	Synaptic vesicle cycle (ko04721)	[TU]	Signal transduction mechanisms;; Intracellular trafficking, secretion, and vesicular transport	Protein kinase C gamma type (Fragment) OS=Bos taurus OX=9913 GN=PRKCG PE=2 SV=1	S	Function unknown	PREDICTED: protein unc-13 homolog C isoform X1 [Ovis aries]	biological process: cellular process (GO:0009987);; biological process: signaling (GO:0023052);; biological process: single-organism process (GO:0044699);; molecular function: binding (GO:0005488);; biological process: response to stimulus (GO:0050896);; biological process: biological regulation (GO:0065007)
WNT4	0.231587	44	1.73813	592	27.8291	8754	1.55519	489	0.433432	148	0.589787	152	0.00198448	3.67835	up	--	--	Molecular Function: receptor binding (GO:0005102);; Cellular Component: proteinaceous extracellular matrix (GO:0005578);; Biological Process: multicellular organism development (GO:0007275);; Biological Process: Wnt signaling pathway (GO:0016055);;	K00408|0|oas:101122423|K00408 wingless-type MMTV integration site family, member 4 | (RefSeq) WNT4; Wnt family member 4	mTOR signaling pathway (ko04150);; Wnt signaling pathway (ko04310);; Axon guidance (ko04360);; Hippo signaling pathway (ko04390);; Signaling pathways regulating pluripotency of stem cells (ko04550);; Melanogenesis (ko04916);; Thyroid hormone signaling pathway (ko04919);; HTLV-I infection (ko05166);; Pathways in cancer (ko05200);; Proteoglycans in cancer (ko05205);; Basal cell carcinoma (ko05217)	[T]	Signal transduction mechanisms	Protein Wnt-2 OS=Monodelphis domestica OX=13616 GN=WNT2 PE=3 SV=1	O	Posttranslational modification, protein turnover, chaperones	PREDICTED: protein Wnt-4 isoform X1 [Ovis aries]	molecular function: binding (GO:0005488);; cellular component: extracellular region (GO:0005576);; cellular component: extracellular matrix (GO:0031012);; cellular component: extracellular region part (GO:0044421);; biological process: multicellular organismal process (GO:0032501);; biological process: developmental process (GO:0032502);; biological process: single-organism process (GO:0044699);;…
PGM3	15.214	3380	20.1521	4887	29.2107	6696	8.85567	2051	11.7058	2963	9.57239	2589	0.00202645	1.09544	up	[G]	Carbohydrate transport and metabolism	Molecular Function: magnesium ion binding (GO:0000287);; Molecular Function: phosphoacetylglucosamine mutase activity (GO:0004610);; Molecular Function: phosphoglucomutase activity (GO:0004614);; Biological Process: carbohydrate metabolic process (GO:0005975);; Biological Process: spermatogenesis (GO:0007283);; Biological Process: embryo development (GO:0009790);; Biological Process: glucose 1-ph…	K01836|0|oas:101115283|K01836 phosphoacetylglucosamine mutase [EC:5.4.2.3] | (RefSeq) PGM3; phosphoglucomutase 3	Amino sugar and nucleotide sugar metabolism (ko00520)	[G]	Carbohydrate transport and metabolism	Phosphoacetylglucosamine mutase OS=Sus scrofa OX=9823 GN=PGM3 PE=1 SV=2	G	Carbohydrate transport and metabolism	PREDICTED: phosphoacetylglucosamine mutase [Ovis aries]	molecular function: binding (GO:0005488);; biological process: metabolic process (GO:0008152);; molecular function: catalytic activity (GO:0003824);; biological process: reproduction (GO:0000003);; biological process: reproductive process (GO:0022414);; biological process: multicellular organismal process (GO:0032501);; biological process: single-organism process (GO:0044699);; biological process…
SLC39A14	6.89817	3006	15.2829	7170	39.4936	17144	9.18148	3979	5.43372	2561	6.45227	3267	0.00202848	1.59222	up	[P]	Inorganic ion transport and metabolism	Molecular Function: zinc ion transmembrane transporter activity (GO:0005385);; Cellular Component: endoplasmic reticulum (GO:0005783);; Cellular Component: Golgi apparatus (GO:0005794);; Cellular Component: integral component of plasma membrane (GO:0005887);; Biological Process: cellular zinc ion homeostasis (GO:0006882);; Molecular Function: ferrous iron transmembrane transporter activity (GO:00…	K14720|0|oas:101116017|K14720 solute carrier family 39 (zinc transporter), member 14 | (RefSeq) SLC39A14; solute carrier family 39 member 14	--	[P]	Inorganic ion transport and metabolism	Zinc transporter ZIP14 OS=Bos taurus OX=9913 GN=SLC39A14 PE=2 SV=1	P	Inorganic ion transport and metabolism	PREDICTED: zinc transporter ZIP14 isoform X2 [Ovis aries musimon]	biological process: cellular process (GO:0009987);; biological process: single-organism process (GO:0044699);; biological process: localization (GO:0051179);; molecular function: transporter activity (GO:0005215);; cellular component: cell (GO:0005623);; cellular component: organelle (GO:0043226);; cellular component: cell part (GO:0044464);; cellular component: membrane (GO:0016020);; cellular c…
Sheep_newGene_63238	0.025781	20	0	0	0.08746	67	0.20392	155	0.820323	677	0.294013	262	0.00204154	-3.47307	down	--	--	--	--	--	--	--	--	--	--	--	--
EPHB1	0.545246	206	0.936475	422	3.09972	1672	0.512722	248	0.088604	40	0.197495	77	0.00205965	2.73082	up	--		Molecular Function: ephrin receptor activity (GO:0005003);; Molecular Function: ATP binding (GO:0005524);; Cellular Component: integral component of plasma membrane (GO:0005887);; Biological Process: protein phosphorylation (GO:0006468);; Biological Process: ephrin receptor signaling pathway (GO:0048013);;	K05110|0|oas:101114662|K05110 Eph receptor B1 [EC:2.7.10.1] | (RefSeq) EPHB1; EPH receptor B1	Axon guidance (ko04360)	[T]	Signal transduction mechanisms	Ephrin type-B receptor 6 OS=Pan troglodytes OX=9598 GN=EPHB6 PE=3 SV=4	T	Signal transduction mechanisms	PREDICTED: ephrin type-B receptor 1 isoform X2 [Ovis aries musimon]	biological process: metabolic process (GO:0008152);; biological process: cellular process (GO:0009987);; biological process: signaling (GO:0023052);; biological process: single-organism process (GO:0044699);; biological process: response to stimulus (GO:0050896);; biological process: biological regulation (GO:0065007);; molecular function: catalytic activity (GO:0003824);; molecular function: rec…
STRA6	13.5706	3528	31.2508	8281	97.3419	23774	16.9107	4158	14.4591	3726	15.1528	4453	0.00215304	1.66022	up	--	--	Biological Process: kidney development (GO:0001822);; Biological Process: pulmonary valve morphogenesis (GO:0003184);; Biological Process: ventricular septum development (GO:0003281);; Molecular Function: receptor activity (GO:0004872);; Cellular Component: plasma membrane (GO:0005886);; Biological Process: feeding behavior (GO:0007631);; Cellular Component: integral component of membrane (GO:001…	--	--	--	--	Receptor for retinol uptake STRA6 OS=Bos taurus OX=9913 GN=STRA6 PE=1 SV=1	U	Intracellular trafficking, secretion, and vesicular transport	PREDICTED: LOW QUALITY PROTEIN: stimulated by retinoic acid gene 6 protein homolog isoform X1 [Ovis aries]	biological process: multicellular organismal process (GO:0032501);; biological process: developmental process (GO:0032502);; biological process: single-organism process (GO:0044699);; molecular function: receptor activity (GO:0004872);; cellular component: cell (GO:0005623);; cellular component: membrane (GO:0016020);; cellular component: cell part (GO:0044464);; biological process: response to s…
Sheep_newGene_35987	12.8243	16129	10.9101	12991	7.19976	8632	17.7482	24444	20.243	25450	18.2714	33025	0.00215855	-1.03311	down	--	--	Biological Process: detection of chemical stimulus involved in sensory perception of bitter taste (GO:0001580);; Molecular Function: actin binding (GO:0003779);; Molecular Function: RNA-directed DNA polymerase activity (GO:0003964);; Molecular Function: G-protein coupled receptor activity (GO:0004930);; Molecular Function: receptor binding (GO:0005102);; Molecular Function: phospholipid binding (…	K08474|2.48347e-29|bta:664647|K08474 taste receptor type 2 | (RefSeq) T2R65A; bitter taste receptor Bota-T2R65A	--	--	--	--	--	--	reverse transcriptase-like [Bos taurus]	biological process: multicellular organismal process (GO:0032501);; biological process: single-organism process (GO:0044699);; biological process: response to stimulus (GO:0050896);; molecular function: binding (GO:0005488);; biological process: metabolic process (GO:0008152);; biological process: cellular process (GO:0009987);; molecular function: catalytic activity (GO:0003824);; biological pro…
OAS2	2.7817	2270	0.336794	406	0.498326	631	4.11486	3504	3.84069	3178	4.83286	4766	0.00217174	-1.67713	down	--	--	Molecular Function: 2'-5'-oligoadenylate synthetase activity (GO:0001730);; Molecular Function: double-stranded RNA binding (GO:0003725);; Molecular Function: ATP binding (GO:0005524);; Cellular Component: nucleus (GO:0005634);; Cellular Component: mitochondrion (GO:0005739);; Cellular Component: endoplasmic reticulum (GO:0005783);; Biological Process: purine nucleotide biosynthetic process (GO:0…	K14216|0|oas:101109915|K14216 2'-5'-oligoadenylate synthetase [EC:2.7.7.84] | (RefSeq) OAS2; 2'-5'-oligoadenylate synthetase 2	Hepatitis C (ko05160);; Measles (ko05162);; Influenza A (ko05164);; Herpes simplex infection (ko05168)	--	--	2&apos;-5&apos;-oligoadenylate synthase 2 OS=Bos taurus OX=9913 GN=OAS2 PE=2 SV=1	O	Posttranslational modification, protein turnover, chaperones	PREDICTED: LOW QUALITY PROTEIN: 2&apos;-5&apos;-oligoadenylate synthase 2 isoform X1 [Ovis aries]	biological process: metabolic process (GO:0008152);; molecular function: catalytic activity (GO:0003824);; molecular function: binding (GO:0005488);; cellular component: cell (GO:0005623);; cellular component: organelle (GO:0043226);; cellular component: cell part (GO:0044464);; biological process: cellular process (GO:0009987);; biological process: single-organism process (GO:0044699);; biologic…
LGR5	8.87644	6139	5.99242	3572	1.87897	1027	9.41949	7078	21.5222	12821	14.672	13158	0.002174	-1.5163	down	[K]	Transcription	Cellular Component: Golgi apparatus (GO:0005794);; Cellular Component: integral component of plasma membrane (GO:0005887);; Biological Process: G-protein coupled receptor signaling pathway (GO:0007186);; Molecular Function: protein-hormone receptor activity (GO:0016500);; Cellular Component: trans-Golgi network membrane (GO:0032588);; Biological Process: inner ear development (GO:0048839);; Biolo…	K04308|0|oas:101121592|K04308 leucine-rich repeat-containing G protein-coupled receptor 5 | (RefSeq) LGR5; leucine rich repeat containing G protein-coupled receptor 5	--	[R]	General function prediction only	Leucine-rich repeat-containing G-protein coupled receptor 5 OS=Bos taurus OX=9913 GN=LGR5 PE=3 SV=2	S	Function unknown	PREDICTED: leucine-rich repeat-containing G-protein coupled receptor 5 [Ovis aries]	cellular component: cell (GO:0005623);; cellular component: organelle (GO:0043226);; cellular component: cell part (GO:0044464);; cellular component: membrane (GO:0016020);; cellular component: membrane part (GO:0044425);; biological process: cellular process (GO:0009987);; biological process: signaling (GO:0023052);; biological process: single-organism process (GO:0044699);; biological process: …
LOC105611847	49.7926	3738	54.7922	4406	58.505	4352	29.8807	2217	21.6713	1748	30.3379	2638	0.00219524	1.02405	up	[O]	Posttranslational modification, protein turnover, chaperones	Cellular Component: acrosomal vesicle (GO:0001669);; Cellular Component: zona pellucida receptor complex (GO:0002199);; Molecular Function: ATP binding (GO:0005524);; Cellular Component: chaperonin-containing T-complex (GO:0005832);; Cellular Component: microtubule (GO:0005874);; Biological Process: protein folding (GO:0006457);; Biological Process: binding of sperm to zona pellucida (GO:0007339)…	K09498|9.12941e-78|oas:105611847|K09498 T-complex protein 1 subunit zeta | (RefSeq) T-complex protein 1 subunit zeta-like	--	[O]	Posttranslational modification, protein turnover, chaperones	T-complex protein 1 subunit zeta OS=Bos taurus OX=9913 GN=CCT6A PE=1 SV=3	O	Posttranslational modification, protein turnover, chaperones	PREDICTED: T-complex protein 1 subunit zeta-like [Ovis aries]	cellular component: cell (GO:0005623);; cellular component: organelle (GO:0043226);; cellular component: cell part (GO:0044464);; cellular component: macromolecular complex (GO:0032991);; molecular function: binding (GO:0005488);; cellular component: organelle part (GO:0044422);; biological process: metabolic process (GO:0008152);; biological process: cellular process (GO:0009987);; biological pr…
Sheep_newGene_133441	0.155263	52	0.139087	49	0.118675	36	0.702272	212	0.455041	153	0.619336	213	0.00220442	-1.98361	down	--	--	Molecular Function: RNA-directed DNA polymerase activity (GO:0003964);; Cellular Component: proteinaceous extracellular matrix (GO:0005578);; Cellular Component: plasma membrane (GO:0005886);; Biological Process: RNA-dependent DNA biosynthetic process (GO:0006278);; Biological Process: polyamine metabolic process (GO:0006595);; Cellular Component: anchored component of membrane (GO:0031225);; Cel…	--	--	--	--	--	U	Intracellular trafficking, secretion, and vesicular transport	reverse transcriptase-like [Bos taurus]	biological process: metabolic process (GO:0008152);; biological process: cellular process (GO:0009987);; molecular function: catalytic activity (GO:0003824);; cellular component: extracellular region (GO:0005576);; cellular component: extracellular matrix (GO:0031012);; cellular component: extracellular region part (GO:0044421);; cellular component: cell (GO:0005623);; cellular component: membran…
Sheep_newGene_50493	0.401454	928	0.529358	1234	0.641483	1330	1.74933	3360	1.31555	1997	1.66471	3378	0.00225372	-1.22524	down	--	--	Biological Process: detection of chemical stimulus involved in sensory perception of bitter taste (GO:0001580);; Molecular Function: actin binding (GO:0003779);; Molecular Function: RNA-directed DNA polymerase activity (GO:0003964);; Molecular Function: metalloendopeptidase activity (GO:0004222);; Molecular Function: G-protein coupled receptor activity (GO:0004930);; Molecular Function: calcium i…	K08474|1.3583e-28|bta:664647|K08474 taste receptor type 2 | (RefSeq) T2R65A; bitter taste receptor Bota-T2R65A	--	--	--	LINE-1 reverse transcriptase homolog OS=Nycticebus coucang OX=9470 PE=3 SV=1	--	--	reverse transcriptase-like [Bos taurus]	biological process: multicellular organismal process (GO:0032501);; biological process: single-organism process (GO:0044699);; biological process: response to stimulus (GO:0050896);; molecular function: binding (GO:0005488);; biological process: metabolic process (GO:0008152);; biological process: cellular process (GO:0009987);; molecular function: catalytic activity (GO:0003824);; biological pro…
Sheep_newGene_28478	0.664897	819	1.03139	1283	0.3798	391	2.14556	2550	1.78279	2356	1.48969	2048	0.0022762	-1.41427	down	--	--	Biological Process: detection of chemical stimulus involved in sensory perception of bitter taste (GO:0001580);; Molecular Function: nucleic acid binding (GO:0003676);; Molecular Function: metalloendopeptidase activity (GO:0004222);; Molecular Function: G-protein coupled receptor activity (GO:0004930);; Molecular Function: ATP binding (GO:0005524);; Cellular Component: mitochondrion (GO:0005739);…	K08474|1.67136e-26|bom:102286375|K08474 taste receptor type 2 | (RefSeq) taste receptor type 2 member 42	Taste transduction (ko04742)	--	--	--	--	--	reverse transcriptase-like [Bos taurus]	biological process: multicellular organismal process (GO:0032501);; biological process: single-organism process (GO:0044699);; biological process: response to stimulus (GO:0050896);; molecular function: binding (GO:0005488);; biological process: metabolic process (GO:0008152);; molecular function: catalytic activity (GO:0003824);; biological process: cellular process (GO:0009987);; biological pro…
AP2M1	81.5093	14841	88.7567	17314	90.6935	16364	20.1239	3615	65.4697	12804	19.6672	4139	0.00227872	1.3516	up	--	--	Cellular Component: mitochondrion (GO:0005739);; Biological Process: intracellular protein transport (GO:0006886);; Biological Process: vesicle-mediated transport (GO:0016192);; Cellular Component: clathrin adaptor complex (GO:0030131);; Cellular Component: clathrin coat of coated pit (GO:0030132);;	K11826|0|oas:101122320|K11826 AP-2 complex subunit mu-1 | (RefSeq) AP2M1; adaptor related protein complex 2 mu 1 subunit	Endocytosis (ko04144);; Synaptic vesicle cycle (ko04721);; Endocrine and other factor-regulated calcium reabsorption (ko04961);; Huntington's disease (ko05016)	[U]	Intracellular trafficking, secretion, and vesicular transport	AP-2 complex subunit mu OS=Macaca fascicularis OX=9541 GN=AP2M1 PE=2 SV=1	U	Intracellular trafficking, secretion, and vesicular transport	PREDICTED: AP-2 complex subunit mu isoform X1 [Ovis aries]	cellular component: cell (GO:0005623);; cellular component: organelle (GO:0043226);; cellular component: cell part (GO:0044464);; biological process: localization (GO:0051179);; cellular component: membrane (GO:0016020);; cellular component: macromolecular complex (GO:0032991);; cellular component: membrane part (GO:0044425)
SLC24A4	3.04955	2317	3.42373	2779	1.00042	626	12.2647	10326	5.15788	4430	3.88194	3414	0.00228593	-1.64223	down	[P]	Inorganic ion transport and metabolism	Cellular Component: integral component of membrane (GO:0016021);; Biological Process: transmembrane transport (GO:0055085);;	K13752|0|oas:101113961|K13752 solute carrier family 24 (sodium/potassium/calcium exchanger), member 4 | (RefSeq) SLC24A4; solute carrier family 24 member 4	Olfactory transduction (ko04740)	[PT]	Inorganic ion transport and metabolism;; Signal transduction mechanisms	Sodium/potassium/calcium exchanger 1 OS=Bos taurus OX=9913 GN=SLC24A1 PE=1 SV=2	P	Inorganic ion transport and metabolism	PREDICTED: sodium/potassium/calcium exchanger 4 isoform X1 [Ovis aries]	cellular component: membrane (GO:0016020);; cellular component: membrane part (GO:0044425);; biological process: cellular process (GO:0009987);; biological process: single-organism process (GO:0044699);; biological process: localization (GO:0051179)
PDK4	4.79621	1725	4.70992	1837	1.9357	727	7.32183	2579	12.0017	4685	8.30657	3691	0.00228668	-1.25629	down	[T]	Signal transduction mechanisms	Molecular Function: protein kinase activity (GO:0004672);; Molecular Function: ATP binding (GO:0005524);; Cellular Component: mitochondrial inner membrane (GO:0005743);; Biological Process: protein phosphorylation (GO:0006468);; Biological Process: regulation of pH (GO:0006885);; Biological Process: insulin receptor signaling pathway (GO:0008286);; Biological Process: cellular response to starvat…	K00898|0|oas:101117752|K00898 pyruvate dehydrogenase kinase 2/3/4 [EC:2.7.11.2] | (RefSeq) PDK4; pyruvate dehydrogenase kinase 4	--	[T]	Signal transduction mechanisms	[Pyruvate dehydrogenase (acetyl-transferring)] kinase isozyme 4, mitochondrial OS=Rhinolophus ferrumequinum OX=59479 GN=PDK4 PE=2 SV=1	T	Signal transduction mechanisms	PREDICTED: pyruvate dehydrogenase kinase, isozyme 4 [Ovis aries]	biological process: metabolic process (GO:0008152);; biological process: cellular process (GO:0009987);; molecular function: catalytic activity (GO:0003824);; molecular function: binding (GO:0005488);; cellular component: cell (GO:0005623);; cellular component: membrane (GO:0016020);; cellular component: organelle (GO:0043226);; cellular component: organelle part (GO:0044422);; cellular component…
ATMIN	1.02999	861	1.34206	995	0.795446	496	1.41911	1231	6.52189	3338	3.5623	2176	0.00229157	-1.41251	down	--	--	Molecular Function: transcription regulatory region DNA binding (GO:0044212);; Molecular Function: dynein complex binding (GO:0045502);; Biological Process: positive regulation of transcription, DNA-templated (GO:0045893);; Molecular Function: metal ion binding (GO:0046872);;	--	--	[R]	General function prediction only	--	S	Function unknown	PREDICTED: ATM interactor isoform X1 [Ovis aries]	molecular function: binding (GO:0005488);; biological process: biological regulation (GO:0065007)
Sheep_newGene_75463	0.255265	45	0.091108	18	0.104615	19	0.891999	113	1.4537	167	0.806989	115	0.00232444	-2.15938	down	--	--	--	--	--	--	--	--	S	Function unknown	PREDICTED: protein AHNAK2-like [Bison bison bison]	--
DUSP1	41.1755	8569	64.7718	14554	56.6919	11512	18.5206	3780	27.8708	6385	31.2925	7767	0.00234712	1.07014	up	[T]	Signal transduction mechanisms	Molecular Function: protein tyrosine phosphatase activity (GO:0004725);; Molecular Function: MAP kinase tyrosine/serine/threonine phosphatase activity (GO:0017017);; Biological Process: peptidyl-tyrosine dephosphorylation (GO:0035335);;	K21278|0|oas:101107632|K21278 dual specificity protein phosphatase 1 [EC:3.1.3.16 3.1.3.48] | (RefSeq) DUSP1; dual specificity phosphatase 1	MAPK signaling pathway (ko04010)	[V]	Defense mechanisms	Dual specificity protein phosphatase 6 OS=Bos taurus OX=9913 GN=DUSP6 PE=2 SV=1	T	Signal transduction mechanisms	PREDICTED: dual specificity protein phosphatase 1 [Ovis aries musimon]	biological process: metabolic process (GO:0008152);; biological process: cellular process (GO:0009987);; molecular function: catalytic activity (GO:0003824);; biological process: biological regulation (GO:0065007)
ADAP2	3.93065	1368	4.74052	2066	4.62154	1407	1.93899	555	2.67929	904	1.26654	478	0.00240543	1.41178	up	--	--	Molecular Function: phosphatidylinositol-3,4,5-trisphosphate binding (GO:0005547);; Cellular Component: cytoplasm (GO:0005737);; Cellular Component: plasma membrane (GO:0005886);; Biological Process: heart development (GO:0007507);; Molecular Function: GTPase activator activity (GO:0008060);; Molecular Function: zinc ion binding (GO:0008270);; Biological Process: regulation of GTPase activity (GO…	--	--	[T]	Signal transduction mechanisms	Stromal membrane-associated protein 2 OS=Bos taurus OX=9913 GN=SMAP2 PE=2 SV=1	U	Intracellular trafficking, secretion, and vesicular transport	PREDICTED: arf-GAP with dual PH domain-containing protein 2 isoform X1 [Ovis aries]	molecular function: binding (GO:0005488);; cellular component: cell (GO:0005623);; cellular component: cell part (GO:0044464);; cellular component: membrane (GO:0016020);; biological process: multicellular organismal process (GO:0032501);; biological process: developmental process (GO:0032502);; biological process: single-organism process (GO:0044699);; biological process: biological regulation (…
EXT1	10.7449	3452	12.2673	4222	59.6268	18981	10.8147	3435	8.33719	2878	7.28928	2712	0.00242459	1.69112	up	--	--	Cellular Component: Golgi membrane (GO:0000139);; Biological Process: ossification (GO:0001503);; Biological Process: protein glycosylation (GO:0006486);; Biological Process: gastrulation (GO:0007369);; Biological Process: axon guidance (GO:0007411);; Biological Process: endoderm development (GO:0007492);; Biological Process: mesoderm development (GO:0007498);; Biological Process: heparan sulfate…	K02366|0|phd:102335726|K02366 glucuronyl/N-acetylglucosaminyl transferase EXT1 [EC:2.4.1.224 2.4.1.225] | (RefSeq) EXT1; exostosin glycosyltransferase 1	Glycosaminoglycan biosynthesis - heparan sulfate / heparin (ko00534)	[GMW]	Carbohydrate transport and metabolism;; Cell wall/membrane/envelope biogenesis;; Extracellular structures	Exostosin-1 OS=Bos taurus OX=9913 GN=EXT1 PE=2 SV=1	S	Function unknown	PREDICTED: exostosin-1 isoform X1 [Ovis aries]	cellular component: cell (GO:0005623);; cellular component: membrane (GO:0016020);; cellular component: organelle (GO:0043226);; cellular component: organelle part (GO:0044422);; cellular component: cell part (GO:0044464);; biological process: multicellular organismal process (GO:0032501);; biological process: single-organism process (GO:0044699);; biological process: metabolic process (GO:000815…
C7H14orf105	1.01559	273	0.872414	279	0.346311	83	0.780439	214	3.12594	937	7.00335	2161	0.00250725	-2.23655	down	--	--	--	--	--	--	--	--	S	Function unknown	PREDICTED: uncharacterized protein C14orf105 homolog isoform X1 [Ovis aries]	--
LOC101111513	0.511484	107	0.655468	120	0.281487	49	0.784692	246	1.11118	372	1.37525	536	0.00251675	-1.95195	down	--	--	Biological Process: carbohydrate metabolic process (GO:0005975);; Cellular Component: membrane (GO:0016020);; Molecular Function: transferase activity, transferring hexosyl groups (GO:0016758);;	--	--	--	--	Alpha-1,3-mannosyl-glycoprotein 4-beta-N-acetylglucosaminyltransferase C OS=Macaca fascicularis OX=9541 GN=MGAT4C PE=2 SV=1	S	Function unknown	PREDICTED: alpha-1,3-mannosyl-glycoprotein 4-beta-N-acetylglucosaminyltransferase C-like isoform X1 [Ovis aries]	biological process: metabolic process (GO:0008152);; cellular component: membrane (GO:0016020);; molecular function: catalytic activity (GO:0003824)
PRG4	1.99521	708	0.86306	289	0.709316	224	1.63563	610	5.81412	1961	5.63997	2130	0.00257254	-1.80761	down	[O]	Posttranslational modification, protein turnover, chaperones	Molecular Function: phosphatidate phosphatase activity (GO:0008195);; Cellular Component: integral component of membrane (GO:0016021);;	--	--	[OW]	Posttranslational modification, protein turnover, chaperones;; Extracellular structures	Vitronectin OS=Sus scrofa OX=9823 GN=VTN PE=1 SV=1	O	Posttranslational modification, protein turnover, chaperones	PREDICTED: proteoglycan 4 isoform X2 [Ovis aries musimon]	biological process: metabolic process (GO:0008152);; biological process: cellular process (GO:0009987);; molecular function: catalytic activity (GO:0003824);; cellular component: membrane (GO:0016020);; cellular component: membrane part (GO:0044425)
MEF2B	1.02062	103	1.18013	130	1.30212	163	1.27678	147	2.02612	1183	1.52627	635	0.00258719	-2.16429	down	--	--	Molecular Function: DNA binding (GO:0003677);; Cellular Component: nucleus (GO:0005634);; Biological Process: regulation of transcription, DNA-templated (GO:0006355);; Molecular Function: protein dimerization activity (GO:0046983);;	K09261|3.50314e-143|phd:102337638|K09261 MADS-box transcription enhancer factor 2B | (RefSeq) MEF2B; myocyte enhancer factor 2B	cGMP-PKG signaling pathway (ko04022)	[K]	Transcription	Myocyte-specific enhancer factor 2A OS=Pongo abelii OX=9601 GN=MEF2A PE=2 SV=1	K	Transcription	PREDICTED: myocyte-specific enhancer factor 2B [Pantholops hodgsonii]	molecular function: binding (GO:0005488);; cellular component: cell (GO:0005623);; cellular component: organelle (GO:0043226);; cellular component: cell part (GO:0044464);; biological process: biological regulation (GO:0065007)
TBC1D1	14.0633	9227	13.647	9892	23.5199	15467	9.67811	5671	7.76906	5586	9.09892	7014	0.00260466	1.03906	up	--	--	Molecular Function: GTPase activator activity (GO:0005097);; Cellular Component: nucleus (GO:0005634);;	K18341|0|chx:102189380|K18341 TBC1 domain family member 1 | (RefSeq) TBC1D1; TBC1 domain family member 1	AMPK signaling pathway (ko04152)	[R]	General function prediction only	TBC1 domain family member 1 OS=Bos taurus OX=9913 GN=TBC1D1 PE=2 SV=2	S	Function unknown	PREDICTED: TBC1 domain family member 1 isoform X1 [Ovis aries]	biological process: biological regulation (GO:0065007);; molecular function: enzyme regulator activity (GO:0030234);; cellular component: cell (GO:0005623);; cellular component: organelle (GO:0043226);; cellular component: cell part (GO:0044464)
Sheep_newGene_101515	0.088127	66	0.477792	383	1.19907	889	0.169823	126	0.072306	59	0.051317	45	0.00261319	2.62241	up	--	--	Biological Process: detection of chemical stimulus involved in sensory perception of bitter taste (GO:0001580);; Molecular Function: metalloendopeptidase activity (GO:0004222);; Molecular Function: G-protein coupled receptor activity (GO:0004930);; Molecular Function: ATP binding (GO:0005524);; Cellular Component: proteinaceous extracellular matrix (GO:0005578);; Cellular Component: plasma membra…	--	--	--	--	--	--	--	bitter taste receptor Bota-T2R65A [Bos taurus]	biological process: multicellular organismal process (GO:0032501);; biological process: single-organism process (GO:0044699);; biological process: response to stimulus (GO:0050896);; biological process: metabolic process (GO:0008152);; molecular function: catalytic activity (GO:0003824);; biological process: cellular process (GO:0009987);; biological process: signaling (GO:0023052);; biological p…
NAB2	10.6809	2664	17.5756	5078	41.5068	10135	10.1962	2527	6.9546	2672	8.10882	2656	0.00268596	1.3083	up	--	--	Biological Process: endochondral ossification (GO:0001958);; Cellular Component: nucleus (GO:0005634);; Molecular Function: transcription factor binding (GO:0008134);; Biological Process: Schwann cell differentiation (GO:0014037);; Biological Process: negative regulation of transcription from RNA polymerase III promoter (GO:0016480);; Biological Process: myelination (GO:0042552);; Biological Proc…	--	--	[K]	Transcription	--	S	Function unknown	PREDICTED: LOW QUALITY PROTEIN: NGFI-A-binding protein 2 isoform X1 [Ovis aries]	biological process: multicellular organismal process (GO:0032501);; biological process: single-organism process (GO:0044699);; cellular component: cell (GO:0005623);; cellular component: organelle (GO:0043226);; cellular component: cell part (GO:0044464);; molecular function: binding (GO:0005488);; biological process: cellular process (GO:0009987);; biological process: developmental process (GO:0…
LOC101116246	8.15737	4503	6.64041	3929	11.5491	6237	4.90032	2671	5.19618	2829	3.45466	2211	0.00270202	1.03271	up	[P]	Inorganic ion transport and metabolism	Molecular Function: calcium-transporting ATPase activity (GO:0005388);; Molecular Function: ATP binding (GO:0005524);; Cellular Component: integral component of membrane (GO:0016021);; Molecular Function: metal ion binding (GO:0046872);;	K05850|0|oas:101116246|K05850 Ca2+ transporting ATPase, plasma membrane [EC:3.6.3.8] | (RefSeq) plasma membrane calcium-transporting ATPase 4-like	Calcium signaling pathway (ko04020);; cGMP-PKG signaling pathway (ko04022);; cAMP signaling pathway (ko04024);; Adrenergic signaling in cardiomyocytes (ko04261);; Salivary secretion (ko04970);; Pancreatic secretion (ko04972)	[P]	Inorganic ion transport and metabolism	Plasma membrane calcium-transporting ATPase 4 OS=Bos taurus OX=9913 GN=ATP2B4 PE=1 SV=2	P	Inorganic ion transport and metabolism	PREDICTED: plasma membrane calcium-transporting ATPase 4-like isoform X1 [Ovis aries]	biological process: metabolic process (GO:0008152);; biological process: cellular process (GO:0009987);; biological process: single-organism process (GO:0044699);; biological process: localization (GO:0051179);; molecular function: catalytic activity (GO:0003824);; molecular function: transporter activity (GO:0005215);; molecular function: binding (GO:0005488);; cellular component: membrane (GO:0…
LOC443320	18.7591	793	10.4948	475	8.09536	339	5.52236	231	1.47263	67	2.21967	109	0.00281346	2.033	up	--	--	Molecular Function: lysozyme activity (GO:0003796);; Cellular Component: extracellular region (GO:0005576);; Biological Process: digestion (GO:0007586);; Biological Process: cell wall macromolecule catabolic process (GO:0016998);; Biological Process: cytolysis (GO:0019835);; Biological Process: defense response to bacterium (GO:0042742);;	K13915|5.57293e-104|oas:443320|K13915 lysozyme C [EC:3.2.1.17] | (RefSeq) lysozyme C-1-like	Salivary secretion (ko04970)	--	--	Lysozyme C-1 OS=Ovis aries OX=9940 PE=2 SV=2	G	Carbohydrate transport and metabolism	lysozyme C-1 precursor [Ovis aries]	biological process: metabolic process (GO:0008152);; molecular function: catalytic activity (GO:0003824);; cellular component: extracellular region (GO:0005576);; biological process: multicellular organismal process (GO:0032501);; biological process: single-organism process (GO:0044699);; biological process: cellular process (GO:0009987);; biological process: response to stimulus (GO:0050896);; b…
LOC101102973	0.113663	38	0.113876	42	0.177152	59	1.38133	604	0.354061	127	0.210078	83	0.00284864	-2.51866	down	--	--	--	K10072|1.23987e-161|oas:101102973|K10072 C-type lectin domain family 2 member D | (RefSeq) C-type lectin domain family 2 member D11-like	--	[TV]	Signal transduction mechanisms;; Defense mechanisms	Natural killer cells antigen CD94 OS=Bos taurus OX=9913 GN=KLRD1 PE=2 SV=2	S	Function unknown	PREDICTED: C-type lectin domain family 2 member D11-like isoform X1 [Ovis aries]	--
AFF3	2.28232	2382	3.32433	4070	6.35608	9048	2.38839	2425	1.99748	2128	2.44033	2049	0.0028556	1.34655	up	--	--	Molecular Function: double-stranded DNA binding (GO:0003690);; Cellular Component: nucleolus (GO:0005730);; Biological Process: response to tumor necrosis factor (GO:0034612);; Biological Process: embryonic hindlimb morphogenesis (GO:0035116);;	K15195|0|oas:101111623|K15195 AF4/FMR2 family member 3 | (RefSeq) AFF3; AF4/FMR2 family member 3	--	--	--	AF4/FMR2 family member 2 OS=Pan troglodytes OX=9598 GN=AFF2 PE=2 SV=1	K	Transcription	PREDICTED: LOW QUALITY PROTEIN: AF4/FMR2 family member 3 isoform X1 [Ovis aries]	molecular function: binding (GO:0005488);; cellular component: cell (GO:0005623);; cellular component: organelle (GO:0043226);; cellular component: organelle part (GO:0044422);; cellular component: cell part (GO:0044464);; biological process: response to stimulus (GO:0050896);; biological process: multicellular organismal process (GO:0032501);; biological process: developmental process (GO:003250…
ITGA11	0.676278	227	1.15241	568	6.57345	2935	0.795841	235	0.747258	352	0.442438	241	0.00285748	2.31986	up	--	--	Biological Process: cell adhesion (GO:0007155);; Biological Process: integrin-mediated signaling pathway (GO:0007229);; Cellular Component: integrin complex (GO:0008305);;	K06587|0|oas:101105162|K06587 integrin alpha 11 | (RefSeq) ITGA11; integrin subunit alpha 11	PI3K-Akt signaling pathway (ko04151);; Focal adhesion (ko04510);; ECM-receptor interaction (ko04512);; Regulation of actin cytoskeleton (ko04810);; Hypertrophic cardiomyopathy (HCM) (ko05410);; Arrhythmogenic right ventricular cardiomyopathy (ARVC) (ko05412);; Dilated cardiomyopathy (ko05414)	[W]	Extracellular structures	Integrin alpha-2 (Fragment) OS=Bos taurus OX=9913 GN=ITGA2 PE=2 SV=1	U	Intracellular trafficking, secretion, and vesicular transport	PREDICTED: integrin alpha-11 isoform X1 [Ovis aries]	biological process: biological adhesion (GO:0022610);; biological process: cellular process (GO:0009987);; biological process: signaling (GO:0023052);; biological process: single-organism process (GO:0044699);; biological process: response to stimulus (GO:0050896);; biological process: biological regulation (GO:0065007);; cellular component: cell (GO:0005623);; cellular component: membrane (GO:00…
HOXA11	6.75219	3526	5.58398	3150	17.7561	9253	4.0308	2053	3.9258	2197	4.84661	2936	0.0028663	1.28831	up	--	--	Biological Process: metanephros development (GO:0001656);; Biological Process: branching involved in ureteric bud morphogenesis (GO:0001658);; Biological Process: organ induction (GO:0001759);; Molecular Function: transcription factor activity, sequence-specific DNA binding (GO:0003700);; Cellular Component: transcription factor complex (GO:0005667);; Cellular Component: nucleolus (GO:0005730);; …	K09296|0|oas:101114267|K09296 homeobox protein HoxA/C/D11 | (RefSeq) HOXA11; homeobox A11	--	[K]	Transcription	Homeobox protein Hox-C10 OS=Macaca nemestrina OX=9545 GN=HOXC10 PE=3 SV=1	K	Transcription	PREDICTED: LOW QUALITY PROTEIN: homeobox protein Hox-A11 isoform X1 [Ovis aries]	biological process: multicellular organismal process (GO:0032501);; biological process: developmental process (GO:0032502);; biological process: single-organism process (GO:0044699);; biological process: cellular process (GO:0009987);; biological process: signaling (GO:0023052);; biological process: biological regulation (GO:0065007);; molecular function: nucleic acid binding transcription factor…
Sheep_newGene_70306	0.460786	134	0.020219	12	0.021313	11	1.21716	352	0.731698	253	1.34452	528	0.00297363	-2.73669	down	--	--	Molecular Function: ion channel activity (GO:0005216);; Cellular Component: integral component of membrane (GO:0016021);; Molecular Function: transferase activity (GO:0016740);; Biological Process: ion transmembrane transport (GO:0034220);;	--	--	--	--	--	F	Nucleotide transport and metabolism	reverse transcriptase-like [Bos taurus]	biological process: cellular process (GO:0009987);; biological process: single-organism process (GO:0044699);; biological process: localization (GO:0051179);; molecular function: transporter activity (GO:0005215);; cellular component: membrane (GO:0016020);; cellular component: membrane part (GO:0044425);; biological process: metabolic process (GO:0008152);; molecular function: catalytic activity…
Sheep_newGene_122356	3.97536	7742	2.45233	5116	1.63164	3149	5.56537	10714	5.23045	10942	6.64377	14984	0.00301712	-1.09209	down	--	--	Molecular Function: nucleic acid binding (GO:0003676);; Cellular Component: intracellular (GO:0005622);; Cellular Component: fascia adherens (GO:0005916);; Biological Process: regulation of transcription, DNA-templated (GO:0006355);; Molecular Function: beta-catenin binding (GO:0008013);; Cellular Component: lamellipodium (GO:0030027);; Molecular Function: cadherin binding (GO:0045296);; Molecula…	K09228|9.50269e-40|bta:100138479|K09228 KRAB domain-containing zinc finger protein | (RefSeq) zinc finger protein 510	--	--	--	--	S	Function unknown	reverse transcriptase-like [Bos taurus]	molecular function: binding (GO:0005488);; cellular component: cell (GO:0005623);; cellular component: cell part (GO:0044464);; cellular component: cell junction (GO:0030054);; biological process: biological regulation (GO:0065007);; biological process: biological adhesion (GO:0022610);; biological process: single-organism process (GO:0044699);; biological process: signaling (GO:0023052);; biolog…
LOC101118712	5.31545	829	3.89097	660	4.58306	719	1.34337	206	1.38212	234	1.9706	357	0.00304287	1.59127	up	--	--	Molecular Function: structural molecule activity (GO:0005198);; Cellular Component: intermediate filament (GO:0005882);;	K07604|0|oas:101118712|K07604 type I keratin, acidic | (RefSeq) keratin, type I cytoskeletal 42	--	--	--	Keratin, type I cytoskeletal 17 OS=Pan troglodytes OX=9598 GN=KRT17 PE=2 SV=1	Z	Cytoskeleton	PREDICTED: keratin, type I cytoskeletal 42 isoform X1 [Ovis aries]	molecular function: structural molecule activity (GO:0005198);; cellular component: cell (GO:0005623);; cellular component: macromolecular complex (GO:0032991);; cellular component: organelle (GO:0043226);; cellular component: organelle part (GO:0044422);; cellular component: cell part (GO:0044464)
SOX4	20.0235	3197	1.6317	280	30.577	4837	3.02903	478	2.95483	507	0.04518	9	0.00305708	3.15435	up	--	--	Molecular Function: core promoter sequence-specific DNA binding (GO:0001046);; Molecular Function: transcriptional activator activity, RNA polymerase II core promoter proximal region sequence-specific binding (GO:0001077);; Molecular Function: RNA polymerase II transcription coactivator activity (GO:0001105);; Biological Process: skeletal system development (GO:0001501);; Biological Process: neur…	K09268|2.8435e-115|oas:101110976|K09268 transcription factor SOX4/11/12 (SOX group C) | (RefSeq) SOX4; SRY-box 4	--	[K]	Transcription	Transcription factor SOX-14 OS=Macaca fascicularis OX=9541 GN=SOX14 PE=2 SV=1	B	Chromatin structure and dynamics	PREDICTED: LOW QUALITY PROTEIN: transcription factor SOX-4 [Ovis aries]	molecular function: binding (GO:0005488);; biological process: metabolic process (GO:0008152);; biological process: cellular process (GO:0009987);; biological process: biological regulation (GO:0065007);; molecular function: nucleic acid binding transcription factor activity (GO:0001071);; molecular function: protein binding transcription factor activity (GO:0000988);; biological process: multice…
Sheep_newGene_122363	9.55358	35529	5.91556	23254	4.23909	15417	12.9947	49927	12.8675	49167	12.9102	69375	0.00307422	-1.07955	down	--	--	Molecular Function: protein binding (GO:0005515);; Biological Process: cell adhesion (GO:0007155);; Biological Process: regulation of heart contraction (GO:0008016);; Biological Process: cellular process (GO:0009987);; Biological Process: single-organism process (GO:0044699);;	K09228|7.62324e-44|oas:100527962|K09228 KRAB domain-containing zinc finger protein | (RefSeq) ZNF33B; zinc finger protein 33B	--	[UT]	Intracellular trafficking, secretion, and vesicular transport;; Signal transduction mechanisms	Protein unc-119 homolog A OS=Bos taurus OX=9913 GN=UNC119 PE=2 SV=1	S	Function unknown	reverse transcriptase-like [Bos taurus]	molecular function: binding (GO:0005488);; biological process: biological adhesion (GO:0022610);; biological process: biological regulation (GO:0065007);; biological process: cellular process (GO:0009987);; biological process: single-organism process (GO:0044699)
LOC106991688	2.45091	263	36.157	4142	7.43442	788	3.00018	318	3.49658	402	3.64315	452	0.00308157	2.21409	up	--	--	--	--	--	--	--	--	--	--	PREDICTED: basic proline-rich protein-like [Ovis aries]	--
PYCR1	1.94422	368	4.35556	813	14.4359	2534	2.18187	393	0.982231	211	1.88614	411	0.0031743	2.00095	up	[E]	Amino acid transport and metabolism	Molecular Function: pyrroline-5-carboxylate reductase activity (GO:0004735);; Cellular Component: mitochondrion (GO:0005739);; Biological Process: cellular response to oxidative stress (GO:0034599);; Molecular Function: identical protein binding (GO:0042802);; Biological Process: oxidation-reduction process (GO:0055114);; Biological Process: L-proline biosynthetic process (GO:0055129);;	K00286|0|oas:101113161|K00286 pyrroline-5-carboxylate reductase [EC:1.5.1.2] | (RefSeq) PYCR1; pyrroline-5-carboxylate reductase 1	Arginine and proline metabolism (ko00330);; Biosynthesis of amino acids (ko01230)	[E]	Amino acid transport and metabolism	Pyrroline-5-carboxylate reductase 1, mitochondrial OS=Bos taurus OX=9913 GN=PYCR1 PE=2 SV=1	E	Amino acid transport and metabolism	PREDICTED: pyrroline-5-carboxylate reductase 1, mitochondrial [Ovis aries]	biological process: metabolic process (GO:0008152);; biological process: single-organism process (GO:0044699);; molecular function: catalytic activity (GO:0003824);; cellular component: cell (GO:0005623);; cellular component: organelle (GO:0043226);; cellular component: cell part (GO:0044464);; biological process: cellular process (GO:0009987);; biological process: response to stimulus (GO:005089…
LOC101122262	3.22355	1375	6.13027	2829	10.328	3505	3.29501	1282	3.47322	1191	2.34787	756	0.00320565	1.34375	up	[S]	Function unknown	Molecular Function: aminoacyl-tRNA editing activity (GO:0002161);; Biological Process: regulation of translational fidelity (GO:0006450);;	--	--	--	--	Prolyl-tRNA synthetase associated domain-containing protein 1 OS=Bos taurus OX=9913 GN=PRORSD1 PE=2 SV=1	S	Function unknown	PREDICTED: prolyl-tRNA synthetase associated domain-containing protein 1 [Ovis aries]	biological process: metabolic process (GO:0008152);; molecular function: catalytic activity (GO:0003824);; biological process: biological regulation (GO:0065007)
RNF149	10.6999	13513	9.1639	11710	3.99996	5426	12.1347	16144	19.4276	27330	22.5566	27900	0.00324742	-1.11361	down	--	--	Molecular Function: zinc ion binding (GO:0008270);;	K15704|6.81758e-176|oas:101110581|K15704 E3 ubiquitin-protein ligase RNF149 [EC:2.3.2.27] | (RefSeq) RNF149; ring finger protein 149	--	[O]	Posttranslational modification, protein turnover, chaperones	E3 ubiquitin-protein ligase RNF128 OS=Pongo abelii OX=9601 GN=RNF128 PE=2 SV=1	O	Posttranslational modification, protein turnover, chaperones	PREDICTED: E3 ubiquitin-protein ligase RNF149 isoform X1 [Ovis aries]	molecular function: binding (GO:0005488)
EGR3	0.271695	105	0.703054	289	1.2011	456	0.185195	71	0.155682	65	0.183492	82	0.00325412	2.07927	up	--	--	Biological Process: positive regulation of endothelial cell proliferation (GO:0001938);; Biological Process: cell migration involved in sprouting angiogenesis (GO:0002042);; Molecular Function: nucleic acid binding (GO:0003676);; Biological Process: neuromuscular synaptic transmission (GO:0007274);; Biological Process: peripheral nervous system development (GO:0007422);; Biological Process: endot…	K12497|0|oas:101121578|K12497 early growth response protein 3 | (RefSeq) EGR3; early growth response 3	Hepatitis B (ko05161);; Viral carcinogenesis (ko05203)	[R]	General function prediction only	E3 SUMO-protein ligase EGR2 OS=Sus scrofa OX=9823 GN=EGR2 PE=2 SV=1	S	Function unknown	PREDICTED: LOW QUALITY PROTEIN: early growth response protein 3 isoform X1 [Ovis aries]	biological process: biological regulation (GO:0065007);; biological process: cellular process (GO:0009987);; biological process: multicellular organismal process (GO:0032501);; biological process: locomotion (GO:0040011);; biological process: single-organism process (GO:0044699);; biological process: localization (GO:0051179);; molecular function: binding (GO:0005488);; biological process: signal…
SAMD8	2.64959	2452	3.71456	3682	23.292	12504	3.69547	2658	2.65537	2348	2.01968	2054	0.00335016	1.52353	up	--	--	--	--	--	[S]	Function unknown	Phosphatidylcholine:ceramide cholinephosphotransferase 1 OS=Sus scrofa OX=9823 GN=SGMS1 PE=2 SV=2	S	Function unknown	PREDICTED: sphingomyelin synthase-related protein 1 isoform X1 [Ovis aries]	--
SLC7A11	0.215153	102	0.242419	132	3.61126	962	0.18038	109	0.070684	37	0.120273	59	0.003407	2.6573	up	[E]	Amino acid transport and metabolism	Biological Process: amino acid transmembrane transport (GO:0003333);; Biological Process: response to toxic substance (GO:0009636);; Molecular Function: amino acid transmembrane transporter activity (GO:0015171);; Cellular Component: integral component of membrane (GO:0016021);; Biological Process: platelet aggregation (GO:0070527);;	K13869|0|chx:102188162|K13869 solute carrier family 7 (L-type amino acid transporter), member 11 | (RefSeq) SLC7A11; solute carrier family 7 member 11	--	[E]	Amino acid transport and metabolism	Cystine/glutamate transporter OS=Pongo abelii OX=9601 GN=SLC7A11 PE=2 SV=1	E	Amino acid transport and metabolism	PREDICTED: cystine/glutamate transporter isoform X1 [Ovis aries]	biological process: cellular process (GO:0009987);; biological process: single-organism process (GO:0044699);; biological process: localization (GO:0051179);; biological process: response to stimulus (GO:0050896);; molecular function: transporter activity (GO:0005215);; cellular component: membrane (GO:0016020);; cellular component: membrane part (GO:0044425);; biological process: biological adhe…
COL15A1	10.9054	5275	19.9892	10357	53.2257	25508	12.9813	6206	9.47344	4922	9.74718	5459	0.0034089	1.42948	up	--	--	Molecular Function: structural molecule activity (GO:0005198);; Cellular Component: collagen trimer (GO:0005581);; Cellular Component: basement membrane (GO:0005604);; Cellular Component: extracellular space (GO:0005615);; Biological Process: cell adhesion (GO:0007155);;	K08135|0|oas:101102453|K08135 collagen, type XV, alpha | (RefSeq) COL15A1; collagen type XV alpha 1 chain	Protein digestion and absorption (ko04974)	[W]	Extracellular structures	Collagen alpha-2(XI) chain OS=Bos taurus OX=9913 GN=COL11A2 PE=3 SV=1	S	Function unknown	PREDICTED: collagen alpha-1(XV) chain isoform X1 [Ovis aries]	molecular function: structural molecule activity (GO:0005198);; cellular component: collagen trimer (GO:0005581);; cellular component: macromolecular complex (GO:0032991);; cellular component: extracellular region (GO:0005576);; cellular component: extracellular matrix (GO:0031012);; cellular component: extracellular matrix part (GO:0044420);; cellular component: extracellular region part (GO:004…
TMED6	0.850212	78	0.659316	65	0.168957	16	1.44972	131	2.77765	272	3.44935	362	0.00341655	-2.14942	down	--	--	Cellular Component: endoplasmic reticulum membrane (GO:0005789);; Biological Process: transport (GO:0006810);; Cellular Component: integral component of membrane (GO:0016021);;	K20351|0|oas:101121367|K20351 p24 family protein gamma-5 | (RefSeq) TMED6; transmembrane p24 trafficking protein 6	--	[U]	Intracellular trafficking, secretion, and vesicular transport	Transmembrane emp24 domain-containing protein 6 OS=Bos taurus OX=9913 GN=TMED6 PE=2 SV=1	U	Intracellular trafficking, secretion, and vesicular transport	PREDICTED: transmembrane emp24 domain-containing protein 6 [Ovis aries]	cellular component: cell (GO:0005623);; cellular component: membrane (GO:0016020);; cellular component: organelle (GO:0043226);; cellular component: organelle part (GO:0044422);; cellular component: membrane part (GO:0044425);; cellular component: cell part (GO:0044464);; biological process: localization (GO:0051179)
PCDH18	5.56368	2726	3.87366	1949	9.15213	4210	3.64018	1699	2.44951	1139	2.40988	1220	0.00350346	1.23214	up	[U]	Intracellular trafficking, secretion, and vesicular transport	Molecular Function: calcium ion binding (GO:0005509);; Cellular Component: plasma membrane (GO:0005886);; Biological Process: homophilic cell adhesion via plasma membrane adhesion molecules (GO:0007156);; Biological Process: brain development (GO:0007420);; Cellular Component: integral component of membrane (GO:0016021);;	K16499|0|oas:101118052|K16499 protocadherin delta 2 | (RefSeq) PCDH18; protocadherin 18	--	[S]	Function unknown	Protocadherin-18 OS=Bos taurus OX=9913 GN=PCDH18 PE=2 SV=1	U	Intracellular trafficking, secretion, and vesicular transport	PREDICTED: protocadherin-18 isoform X1 [Ovis aries]	molecular function: binding (GO:0005488);; cellular component: cell (GO:0005623);; cellular component: membrane (GO:0016020);; cellular component: cell part (GO:0044464);; biological process: biological adhesion (GO:0022610);; biological process: multicellular organismal process (GO:0032501);; biological process: developmental process (GO:0032502);; biological process: single-organism process (GO…
SOCS3	1.71392	137	8.06693	689	13.4196	1059	3.00081	237	0.766092	66	0.836362	78	0.00351214	2.36591	up	--	--	Biological Process: regulation of protein phosphorylation (GO:0001932);; Biological Process: protein ubiquitination (GO:0016567);; Biological Process: intracellular signal transduction (GO:0035556);; Biological Process: regulation of growth (GO:0040008);; Biological Process: positive regulation of cell differentiation (GO:0045597);; Biological Process: negative regulation of insulin receptor sign…	K04696|2.501e-133|oas:100294595|K04696 suppressor of cytokine signaling 3 | (RefSeq) SOCS3; suppressor of cytokine signaling 3	Ubiquitin mediated proteolysis (ko04120);; Osteoclast differentiation (ko04380);; Jak-STAT signaling pathway (ko04630);; TNF signaling pathway (ko04668);; Insulin signaling pathway (ko04910);; Prolactin signaling pathway (ko04917);; Adipocytokine signaling pathway (ko04920);; Type II diabetes mellitus (ko04930);; Insulin resistance (ko04931);; Non-alcoholic fatty liver disease (NAFLD) (ko04932);;…	[T]	Signal transduction mechanisms	Suppressor of cytokine signaling 3 OS=Bos taurus OX=9913 GN=SOCS3 PE=2 SV=1	O	Posttranslational modification, protein turnover, chaperones	PREDICTED: suppressor of cytokine signaling 3 [Ovis aries]	biological process: biological regulation (GO:0065007);; biological process: metabolic process (GO:0008152);; biological process: cellular process (GO:0009987);; biological process: signaling (GO:0023052);; biological process: single-organism process (GO:0044699);; biological process: response to stimulus (GO:0050896);; biological process: reproductive process (GO:0022414);; biological process: m…
EPHA2	7.66453	2996	10.9954	4477	7.68249	3138	4.57778	1931	4.32233	1816	3.69812	1888	0.00357476	1.00214	up	--		Biological Process: skeletal system development (GO:0001501);; Biological Process: vasculogenesis (GO:0001570);; Biological Process: osteoblast differentiation (GO:0001649);; Molecular Function: ephrin receptor activity (GO:0005003);; Molecular Function: ATP binding (GO:0005524);; Cellular Component: integral component of plasma membrane (GO:0005887);; Cellular Component: focal adhesion (GO:00059…	K05103|0|oas:101110575|K05103 Eph receptor A2 [EC:2.7.10.1] | (RefSeq) EPHA2; EPH receptor A2	Ras signaling pathway (ko04014);; Rap1 signaling pathway (ko04015);; PI3K-Akt signaling pathway (ko04151);; Axon guidance (ko04360)	[T]	Signal transduction mechanisms	Ephrin type-A receptor 2 OS=Macaca fascicularis OX=9541 GN=EPHA2 PE=2 SV=1	T	Signal transduction mechanisms	PREDICTED: LOW QUALITY PROTEIN: ephrin type-A receptor 2 isoform X1 [Ovis aries]	biological process: multicellular organismal process (GO:0032501);; biological process: developmental process (GO:0032502);; biological process: single-organism process (GO:0044699);; biological process: cellular process (GO:0009987);; biological process: metabolic process (GO:0008152);; biological process: signaling (GO:0023052);; biological process: response to stimulus (GO:0050896);; biologica…
LAMA2	12.2287	11352	7.63847	7619	6.40162	5821	19.2596	17714	20.9135	21093	14.4048	14999	0.00361056	-1.02749	down	--	--	Molecular Function: receptor binding (GO:0005102);; Cellular Component: laminin-1 complex (GO:0005606);; Biological Process: regulation of cell adhesion (GO:0030155);; Biological Process: regulation of cell migration (GO:0030334);; Biological Process: regulation of embryonic development (GO:0045995);;	K05637|0|oas:101117424|K05637 laminin, alpha 1/2 | (RefSeq) LAMA2; laminin subunit alpha 2	PI3K-Akt signaling pathway (ko04151);; Focal adhesion (ko04510);; ECM-receptor interaction (ko04512);; Toxoplasmosis (ko05145);; Amoebiasis (ko05146);; Pathways in cancer (ko05200);; Small cell lung cancer (ko05222)	[W]	Extracellular structures	Laminin subunit gamma-2 OS=Equus caballus OX=9796 GN=LAMC2 PE=2 SV=1	S	Function unknown	PREDICTED: laminin subunit alpha-2 isoform X1 [Ovis aries]	molecular function: binding (GO:0005488);; cellular component: extracellular region (GO:0005576);; cellular component: extracellular matrix (GO:0031012);; cellular component: macromolecular complex (GO:0032991);; cellular component: extracellular matrix part (GO:0044420);; cellular component: extracellular region part (GO:0044421);; biological process: biological regulation (GO:0065007)
GPRIN3	1.7865	1907	2.9262	3357	2.25695	2406	1.01936	1078	0.520572	599	1.37199	1697	0.0036125	1.29056	up	--	--	--	--	--	--	--	--	S	Function unknown	PREDICTED: G protein-regulated inducer of neurite outgrowth 3 [Ovis aries]	--
C25H10orf10	6.92557	858	4.14311	554	2.85518	357	17.9255	2160	20.8442	2887	5.37673	734	0.00365603	-1.63906	down	--	--	Cellular Component: mitochondrion (GO:0005739);;	--	--	--	--	Protein DEPP OS=Pongo abelii OX=9601 GN=DEPP PE=2 SV=1	S	Function unknown	PREDICTED: protein DEPP [Ovis aries]	cellular component: cell (GO:0005623);; cellular component: organelle (GO:0043226);; cellular component: cell part (GO:0044464)
Sheep_newGene_116444	0.970327	89	1.59339	155	2.92375	261	0.577936	54	0.429358	44	0.111505	12	0.00368205	2.2707	up	--	--	Cellular Component: lysosomal membrane (GO:0005765);; Molecular Function: hydrogen-exporting ATPase activity, phosphorylative mechanism (GO:0008553);; Biological Process: ATP hydrolysis coupled proton transport (GO:0015991);; Biological Process: positive regulation of Wnt signaling pathway (GO:0030177);; Cellular Component: proton-transporting V-type ATPase, V1 domain (GO:0033180);; Molecular Fun…	K02148|1.93682e-13|aml:100464079|K02148 V-type H+-transporting ATPase subunit C | (RefSeq) ATP6V1C2; ATPase H+ transporting V1 subunit C2	Oxidative phosphorylation (ko00190);; Phagosome (ko04145);; mTOR signaling pathway (ko04150);; Synaptic vesicle cycle (ko04721);; Collecting duct acid secretion (ko04966);; Rheumatoid arthritis (ko05323)	[C]	Energy production and conversion	V-type proton ATPase subunit C 1 OS=Bos taurus OX=9913 GN=ATP6V1C1 PE=1 SV=3	C	Energy production and conversion	PREDICTED: V-type proton ATPase subunit C 2 isoform X1 [Condylura cristata]	cellular component: cell (GO:0005623);; cellular component: membrane (GO:0016020);; cellular component: organelle (GO:0043226);; cellular component: organelle part (GO:0044422);; cellular component: cell part (GO:0044464);; biological process: metabolic process (GO:0008152);; biological process: cellular process (GO:0009987);; biological process: single-organism process (GO:0044699);; biological …
TMC5	1.77198	1231	4.86721	5964	2.28308	1254	1.47741	1134	1.10077	967	0.689017	410	0.0036941	1.77847	up	--	--	Cellular Component: integral component of membrane (GO:0016021);;	--	--	--	--	Transmembrane channel-like protein 7 OS=Macaca fascicularis OX=9541 GN=TMC7 PE=2 SV=1	U	Intracellular trafficking, secretion, and vesicular transport	PREDICTED: transmembrane channel-like protein 5 isoform X1 [Ovis aries]	cellular component: membrane (GO:0016020);; cellular component: membrane part (GO:0044425)
AKR1B1	30.3107	3953	10.4443	1450	24.6285	3197	9.60193	1244	6.67866	941	10.8948	1639	0.00375596	1.2913	up	[Q]	Secondary metabolites biosynthesis, transport and catabolism	Molecular Function: alditol:NADP+ 1-oxidoreductase activity (GO:0004032);; Cellular Component: cytoplasm (GO:0005737);; Molecular Function: 17-alpha,20-alpha-dihydroxypregn-4-en-3-one dehydrogenase activity (GO:0047006);;	K00011|0|oas:101120824|K00011 aldehyde reductase [EC:1.1.1.21] | (RefSeq) AKR1B1; aldo-keto reductase family 1 member B	Pentose and glucuronate interconversions (ko00040);; Fructose and mannose metabolism (ko00051);; Galactose metabolism (ko00052);; Glycerolipid metabolism (ko00561)	[R]	General function prediction only	Aldose reductase OS=Bos taurus OX=9913 GN=AKR1B1 PE=1 SV=1	S	Function unknown	PREDICTED: aldose reductase [Ovis aries]	biological process: metabolic process (GO:0008152);; biological process: single-organism process (GO:0044699);; molecular function: catalytic activity (GO:0003824);; cellular component: cell (GO:0005623);; cellular component: cell part (GO:0044464)
APOD	49.5344	8813	23.1701	4416	26.4158	4657	68.4502	12037	78.1846	13718	65.5002	13495	0.00377597	-1.02881	down	[M]	Cell wall/membrane/envelope biogenesis	Biological Process: response to reactive oxygen species (GO:0000302);; Molecular Function: transporter activity (GO:0005215);; Cellular Component: extracellular space (GO:0005615);; Cellular Component: endoplasmic reticulum (GO:0005783);; Biological Process: glucose metabolic process (GO:0006006);; Biological Process: brain development (GO:0007420);; Biological Process: aging (GO:0007568);; Biolo…	K03098|1.15336e-141|oas:101104361|K03098 apolipoprotein D and lipocalin family protein | (RefSeq) APOD; apolipoprotein D	--	[M]	Cell wall/membrane/envelope biogenesis	Apolipoprotein D OS=Bos taurus OX=9913 GN=APOD PE=2 SV=1	M	Cell wall/membrane/envelope biogenesis	PREDICTED: apolipoprotein D [Ovis aries]	biological process: response to stimulus (GO:0050896);; molecular function: transporter activity (GO:0005215);; cellular component: extracellular region (GO:0005576);; cellular component: extracellular region part (GO:0044421);; cellular component: cell (GO:0005623);; cellular component: organelle (GO:0043226);; cellular component: cell part (GO:0044464);; biological process: metabolic process (G…
CKAP4	16.087	4696	25.3457	7925	52.2536	15112	17.1939	4961	11.0972	3480	12.6843	4288	0.0037907	1.23288	up	--	--	Cellular Component: endoplasmic reticulum (GO:0005783);; Cellular Component: lipid droplet (GO:0005811);;	K13999|0|oas:101114945|K13999 cytoskeleton-associated protein 4 | (RefSeq) CKAP4; cytoskeleton associated protein 4	Protein processing in endoplasmic reticulum (ko04141)	--	--	--	U	Intracellular trafficking, secretion, and vesicular transport	PREDICTED: cytoskeleton-associated protein 4 [Ovis aries]	cellular component: cell (GO:0005623);; cellular component: organelle (GO:0043226);; cellular component: cell part (GO:0044464)
Sheep_newGene_43111	0.106905	24	0.067091	16	0.126142	27	0.409087	100	0.465724	108	0.315088	79	0.00381457	-1.99031	down	--	--	--	--	--	--	--	--	--	--	--	--
BHLHE40	7.51518	2379	19.658	6578	19.0103	6078	6.75114	2074	5.52472	1915	9.24142	3251	0.00383026	1.16786	up	--	--	Biological Process: negative regulation of transcription from RNA polymerase II promoter (GO:0000122);; Molecular Function: transcriptional repressor activity, RNA polymerase II core promoter proximal region sequence-specific binding (GO:0001078);; Molecular Function: RNA polymerase II activating transcription factor binding (GO:0001102);; Molecular Function: transcriptional repressor activity, R…	K03729|0|oas:100169939|K03729 class B basic helix-loop-helix protein 2 | (RefSeq) BHLHE40, BHLHB2; basic helix-loop-helix family member e40	Circadian rhythm (ko04710)	[K]	Transcription	Class E basic helix-loop-helix protein 40 OS=Ovis aries OX=9940 GN=BHLHE40 PE=2 SV=1	K	Transcription	class E basic helix-loop-helix protein 40 [Ovis aries]	biological process: biological regulation (GO:0065007);; biological process: metabolic process (GO:0008152);; biological process: cellular process (GO:0009987);; molecular function: nucleic acid binding transcription factor activity (GO:0001071);; molecular function: binding (GO:0005488);; molecular function: protein binding transcription factor activity (GO:0000988);; cellular component: cell (G…
LOC101119975	153.336	24330	223.772	39701	386.684	63874	140.69	22089	113.425	19537	112.495	21594	0.00385103	1.12774	up	--	--	Biological Process: microtubule cytoskeleton organization (GO:0000226);; Molecular Function: GTPase activity (GO:0003924);; Molecular Function: structural constituent of cytoskeleton (GO:0005200);; Molecular Function: GTP binding (GO:0005525);; Cellular Component: cytoplasmic microtubule (GO:0005881);; Biological Process: obsolete GTP catabolic process (GO:0006184);; Biological Process: protein p…	K07374|0|oas:101119975|K07374 tubulin alpha | (RefSeq) tubulin alpha-1A chain	Phagosome (ko04145);; Apoptosis (ko04210);; Gap junction (ko04540)	[Z]	Cytoskeleton	Tubulin alpha-1A chain OS=Pan troglodytes OX=9598 GN=TUBA1A PE=2 SV=1	Z	Cytoskeleton	PREDICTED: tubulin alpha-1A chain isoform X1 [Ovis aries]	biological process: cellular process (GO:0009987);; biological process: single-organism process (GO:0044699);; biological process: cellular component organization or biogenesis (GO:0071840);; biological process: metabolic process (GO:0008152);; molecular function: catalytic activity (GO:0003824);; molecular function: structural molecule activity (GO:0005198);; molecular function: binding (GO:0005…
SEMA7A	3.49284	678	9.83239	2043	19.5555	3748	3.81463	720	3.03622	633	4.38925	984	0.00388203	1.59788	up	--	--	Molecular Function: receptor activity (GO:0004872);; Molecular Function: integrin binding (GO:0005178);; Biological Process: integrin-mediated signaling pathway (GO:0007229);; Cellular Component: external side of plasma membrane (GO:0009897);; Biological Process: positive regulation of axon extension (GO:0045773);; Biological Process: regulation of inflammatory response (GO:0050727);; Biological …	K06529|0|oas:101120021|K06529 semaphorin 7 | (RefSeq) SEMA7A; semaphorin 7A (John Milton Hagen blood group)	Axon guidance (ko04360)	[T]	Signal transduction mechanisms	Semaphorin-3C OS=Pongo abelii OX=9601 GN=SEMA3C PE=2 SV=1	S	Function unknown	PREDICTED: semaphorin-7A isoform X1 [Ovis aries]	molecular function: receptor activity (GO:0004872);; molecular function: binding (GO:0005488);; biological process: cellular process (GO:0009987);; biological process: signaling (GO:0023052);; biological process: single-organism process (GO:0044699);; biological process: response to stimulus (GO:0050896);; biological process: biological regulation (GO:0065007);; cellular component: cell (GO:00056…
RCAN1	24.7527	5150	65.4751	14614	12.3389	2571	11.7384	2484	11.1558	2524	16.0849	3944	0.0039001	1.39666	up	--	--	Cellular Component: nucleus (GO:0005634);; Cellular Component: cytoplasm (GO:0005737);; Biological Process: calcium-mediated signaling (GO:0019722);; Biological Process: regulation of phosphoprotein phosphatase activity (GO:0043666);; Biological Process: skeletal muscle fiber development (GO:0048741);;	K17901|1.95678e-132|ssc:100511902|K17901 calcipressin-1 | (RefSeq) RCAN1; regulator of calcineurin 1	Thyroid hormone signaling pathway (ko04919);; Oxytocin signaling pathway (ko04921)	[TR]	Signal transduction mechanisms;; General function prediction only	Calcipressin-1 OS=Ovis aries OX=9940 GN=RCAN1 PE=2 SV=1	K	Transcription	PREDICTED: calcipressin-1 isoform X2 [Orycteropus afer afer]	cellular component: cell (GO:0005623);; cellular component: organelle (GO:0043226);; cellular component: cell part (GO:0044464);; biological process: cellular process (GO:0009987);; biological process: signaling (GO:0023052);; biological process: single-organism process (GO:0044699);; biological process: response to stimulus (GO:0050896);; biological process: biological regulation (GO:0065007);; …
LOC105601843	26.9615	2435	36.2945	3510	48.731	4360	16.0456	1432	18.2091	1766	20.9828	2194	0.00397405	1.05616	up	[R]	General function prediction only	Cellular Component: chromatin (GO:0000785);; Molecular Function: chromatin binding (GO:0003682);; Molecular Function: transcription coactivator activity (GO:0003713);; Molecular Function: GTPase activity (GO:0003924);; Molecular Function: GTP binding (GO:0005525);; Cellular Component: nuclear pore (GO:0005643);; Cellular Component: nucleoplasm (GO:0005654);; Cellular Component: cytosol (GO:000582…	K07936|1.196e-160|fca:101080666|K07936 GTP-binding nuclear protein Ran | (RefSeq) RAN; RAN, member RAS oncogene family	Ribosome biogenesis in eukaryotes (ko03008);; RNA transport (ko03013);; HTLV-I infection (ko05166);; Epstein-Barr virus infection (ko05169)	[U]	Intracellular trafficking, secretion, and vesicular transport	GTP-binding nuclear protein Ran OS=Pongo abelii OX=9601 GN=RAN PE=2 SV=3	S	Function unknown	GTP-binding nuclear protein Ran [Tupaia chinensis]	cellular component: cell (GO:0005623);; cellular component: macromolecular complex (GO:0032991);; cellular component: organelle (GO:0043226);; cellular component: organelle part (GO:0044422);; cellular component: cell part (GO:0044464);; molecular function: binding (GO:0005488);; biological process: biological regulation (GO:0065007);; molecular function: protein binding transcription factor acti…
KCNG1	1.54993	423	1.30549	455	0.958438	398	1.93367	987	1.54609	1084	2.24402	1485	0.00397606	-1.36689	down	[T]	Signal transduction mechanisms	Molecular Function: delayed rectifier potassium channel activity (GO:0005251);; Cellular Component: voltage-gated potassium channel complex (GO:0008076);; Biological Process: regulation of ion transmembrane transport (GO:0034765);; Cellular Component: intracellular membrane-bounded organelle (GO:0043231);; Biological Process: protein homooligomerization (GO:0051260);; Biological Process: potassiu…	K04900|0|oas:101123485|K04900 potassium voltage-gated channel subfamily G member 1 | (RefSeq) KCNG1; potassium voltage-gated channel modifier subfamily G member 1	--	[P]	Inorganic ion transport and metabolism	Potassium voltage-gated channel subfamily B member 2 OS=Oryctolagus cuniculus OX=9986 GN=KCNB2 PE=2 SV=1	P	Inorganic ion transport and metabolism	PREDICTED: potassium voltage-gated channel subfamily G member 1 [Ovis aries]	biological process: cellular process (GO:0009987);; biological process: single-organism process (GO:0044699);; biological process: localization (GO:0051179);; biological process: biological regulation (GO:0065007);; molecular function: transporter activity (GO:0005215);; cellular component: cell (GO:0005623);; cellular component: membrane (GO:0016020);; cellular component: macromolecular complex …
Sheep_newGene_105412	7.63874	1970	7.44858	3229	6.88039	2759	72.2222	13159	3.5031	1528	46.1698	11679	0.00398722	-1.65051	down	--	--	Biological Process: pyrimidine dimer repair by nucleotide-excision repair (GO:0000720);; Cellular Component: chromatin (GO:0000785);; Cellular Component: nucleus (GO:0005634);; Biological Process: transcription-coupled nucleotide-excision repair (GO:0006283);; Biological Process: chromatin organization (GO:0006325);; Biological Process: regulation of transcription from RNA polymerase II promoter …	--	--	--	--	Non-histone chromosomal protein HMG-14 OS=Bos taurus OX=9913 GN=HMGN1 PE=1 SV=2	S	Function unknown	PREDICTED: uncharacterized protein LOC105607580 isoform X1, partial [Ovis aries]	biological process: metabolic process (GO:0008152);; biological process: cellular process (GO:0009987);; biological process: single-organism process (GO:0044699);; biological process: response to stimulus (GO:0050896);; cellular component: cell (GO:0005623);; cellular component: macromolecular complex (GO:0032991);; cellular component: organelle (GO:0043226);; cellular component: organelle part (…
ZNF333	5.07373	5066	5.26557	3765	3.02015	2819	2.57511	1948	2.36971	2269	2.14416	1955	0.00403104	1.01138	up	[R]	General function prediction only	--	K09228|0|oas:105610504|K09228 KRAB domain-containing zinc finger protein | (RefSeq) ZNF333; zinc finger protein 333	--	[R]	General function prediction only	Zinc finger protein 436 OS=Pongo abelii OX=9601 GN=ZNF436 PE=2 SV=1	S	Function unknown	PREDICTED: zinc finger protein 333 isoform X1 [Ovis aries]	--
TIPRL	7.80637	2913	11.0923	3997	4.06365	2360	2.59981	1274	4.02931	1922	2.79317	1586	0.00408109	1.05208	up	--	--	Biological Process: DNA damage checkpoint (GO:0000077);; Biological Process: negative regulation of phosphoprotein phosphatase activity (GO:0034048);;	K17607|0|oas:101117714|K17607 type 2A phosphatase activator TIP41 | (RefSeq) TIPRL; TOR signaling pathway regulator	--	[S]	Function unknown	--	S	Function unknown	PREDICTED: TIP41-like protein isoform X4 [Ovis aries]	biological process: cellular process (GO:0009987);; biological process: single-organism process (GO:0044699);; biological process: response to stimulus (GO:0050896);; biological process: biological regulation (GO:0065007)
HDAC11	2.68961	488	3.10787	801	2.33986	494	5.50189	1301	6.36134	1518	7.19262	1911	0.00415379	-1.30547	down	[BQ]	Chromatin structure and dynamics;; Secondary metabolites biosynthesis, transport and catabolism	Cellular Component: histone deacetylase complex (GO:0000118);; Molecular Function: histone deacetylase activity (GO:0004407);; Cellular Component: plasma membrane (GO:0005886);;	K11418|0|oas:101110455|K11418 histone deacetylase 11 [EC:3.5.1.98] | (RefSeq) HDAC11; histone deacetylase 11	Alcoholism (ko05034);; Viral carcinogenesis (ko05203)	[B]	Chromatin structure and dynamics	Histone deacetylase 11 OS=Macaca fascicularis OX=9541 GN=HDAC11 PE=2 SV=2	BQ	Chromatin structure and dynamics;; Secondary metabolites biosynthesis, transport and catabolism	PREDICTED: LOW QUALITY PROTEIN: histone deacetylase 11 isoform X1 [Ovis aries]	cellular component: cell (GO:0005623);; cellular component: membrane-enclosed lumen (GO:0031974);; cellular component: macromolecular complex (GO:0032991);; cellular component: organelle (GO:0043226);; cellular component: organelle part (GO:0044422);; cellular component: cell part (GO:0044464);; biological process: metabolic process (GO:0008152);; biological process: cellular process (GO:0009987)…
SEPP1	7.59863	1750	5.17931	1135	10.8049	2397	7.08093	1821	27.3901	8615	19.8526	4926	0.00425119	-1.39061	down	--	--	Cellular Component: extracellular region (GO:0005576);; Molecular Function: selenium binding (GO:0008430);;	--	--	--	--	Selenoprotein P OS=Bos taurus OX=9913 GN=SELENOP PE=2 SV=2	O	Posttranslational modification, protein turnover, chaperones	PREDICTED: selenoprotein P isoform X1 [Ovis aries]	cellular component: extracellular region (GO:0005576);; molecular function: binding (GO:0005488)
FAM43A	2.52335	745	6.8298	2159	27.6576	8088	3.26132	952	4.5939	1457	2.80436	959	0.00429212	1.84843	up	--	--	--	--	--	[S]	Function unknown	--	S	Function unknown	PREDICTED: LOW QUALITY PROTEIN: protein FAM43A isoform X1 [Ovis aries]	--
TMED2	36.6734	9794	44.2475	11991	73.922	15499	31.5665	5924	11.7389	3557	29.975	9399	0.00430429	1.10367	up	--	--	Biological Process: maternal placenta development (GO:0001893);; Cellular Component: endoplasmic reticulum (GO:0005783);; Cellular Component: endoplasmic reticulum-Golgi intermediate compartment (GO:0005793);; Cellular Component: Golgi apparatus (GO:0005794);; Biological Process: Golgi organization (GO:0007030);; Cellular Component: integral component of membrane (GO:0016021);; Biological Process…	K20347|7.03642e-125|oas:106990110|K20347 p24 family protein beta-1 | (RefSeq) TMED2; transmembrane p24 trafficking protein 2	--	[U]	Intracellular trafficking, secretion, and vesicular transport	Transmembrane emp24 domain-containing protein 9 OS=Bos taurus OX=9913 GN=TMED9 PE=1 SV=1	U	Intracellular trafficking, secretion, and vesicular transport	PREDICTED: LOW QUALITY PROTEIN: transmembrane emp24 domain-containing protein 2 [Ovis aries]	biological process: reproduction (GO:0000003);; biological process: reproductive process (GO:0022414);; biological process: multicellular organismal process (GO:0032501);; biological process: developmental process (GO:0032502);; biological process: single-organism process (GO:0044699);; biological process: multi-organism process (GO:0051704);; cellular component: cell (GO:0005623);; cellular comp…
MYCN	0.394227	61	0.955574	160	4.27869	469	0.48019	73	0.182085	40	0.069677	17	0.00434671	2.48766	up	--	--	Molecular Function: transcription factor activity, sequence-specific DNA binding (GO:0003700);; Cellular Component: nucleus (GO:0005634);; Molecular Function: protein dimerization activity (GO:0046983);;	K09109|5.95963e-97|umr:103671725|K09109 N-myc proto-oncogene protein | (RefSeq) MYCN; v-myc avian myelocytomatosis viral oncogene neuroblastoma derived homolog	Transcriptional misregulation in cancer (ko05202)	--	--	Myc proto-oncogene protein OS=Tupaia glis OX=9395 GN=MYC PE=3 SV=1	S	Function unknown	LOW QUALITY PROTEIN: N-myc proto-oncogene protein [Neomonachus schauinslandi]	biological process: biological regulation (GO:0065007);; molecular function: nucleic acid binding transcription factor activity (GO:0001071);; cellular component: cell (GO:0005623);; cellular component: organelle (GO:0043226);; cellular component: cell part (GO:0044464);; molecular function: binding (GO:0005488)
FSTL1	62.2175	22777	95.094	37289	217.72	78972	70.4009	25475	46.4293	18258	41.4804	17585	0.00435858	1.28553	up	--	--	Molecular Function: calcium ion binding (GO:0005509);; Cellular Component: extracellular region (GO:0005576);; Molecular Function: heparin binding (GO:0008201);;	--	--	--	--	Follistatin-related protein 1 OS=Bos taurus OX=9913 GN=FSTL1 PE=2 SV=1	S	Function unknown	PREDICTED: follistatin-related protein 1 isoform X2 [Ovis aries]	molecular function: binding (GO:0005488);; cellular component: extracellular region (GO:0005576)
GRM8	0.575787	126	0.398017	202	0.737675	371	0.148398	86	0.073495	46	0.039107	11	0.00446242	2.34513	up	[E]	Amino acid transport and metabolism	Molecular Function: G-protein coupled receptor activity (GO:0004930);; Cellular Component: plasma membrane (GO:0005886);; Biological Process: G-protein coupled receptor signaling pathway (GO:0007186);; Cellular Component: integral component of membrane (GO:0016021);;	K04608|0|oas:101108742|K04608 metabotropic glutamate receptor 6/7/8 | (RefSeq) GRM8, mGluR8; glutamate metabotropic receptor 8	Phospholipase D signaling pathway (ko04072);; Neuroactive ligand-receptor interaction (ko04080);; Glutamatergic synapse (ko04724)	[PT]	Inorganic ion transport and metabolism;; Signal transduction mechanisms	Metabotropic glutamate receptor 4 OS=Macaca fascicularis OX=9541 GN=GRM4 PE=2 SV=1	U	Intracellular trafficking, secretion, and vesicular transport	PREDICTED: metabotropic glutamate receptor 8 [Ovis aries]	biological process: cellular process (GO:0009987);; biological process: signaling (GO:0023052);; biological process: single-organism process (GO:0044699);; biological process: response to stimulus (GO:0050896);; biological process: biological regulation (GO:0065007);; molecular function: receptor activity (GO:0004872);; molecular function: molecular transducer activity (GO:0060089);; cellular com…
ATP7B	1.95742	1203	3.14856	2105	0.982083	601	2.37022	1418	4.90358	3404	9.87413	7509	0.00449156	-1.52885	down	[P]	Inorganic ion transport and metabolism	Molecular Function: copper-exporting ATPase activity (GO:0004008);; Molecular Function: copper ion binding (GO:0005507);; Molecular Function: ATP binding (GO:0005524);; Cellular Component: late endosome (GO:0005770);; Cellular Component: Golgi apparatus (GO:0005794);; Cellular Component: trans-Golgi network (GO:0005802);; Biological Process: cellular copper ion homeostasis (GO:0006878);; Biologic…	K17686|0|oas:443046|K17686 Cu+-exporting ATPase [EC:3.6.3.54] | (RefSeq) ATP7B; ATPase copper transporting beta	Platinum drug resistance (ko01524)	[P]	Inorganic ion transport and metabolism	Copper-transporting ATPase 2 OS=Ovis aries OX=9940 GN=ATP7B PE=2 SV=1	P	Inorganic ion transport and metabolism	copper-transporting ATPase 2 [Ovis aries]	biological process: metabolic process (GO:0008152);; biological process: cellular process (GO:0009987);; biological process: single-organism process (GO:0044699);; biological process: localization (GO:0051179);; molecular function: catalytic activity (GO:0003824);; molecular function: transporter activity (GO:0005215);; molecular function: binding (GO:0005488);; cellular component: cell (GO:00056…
IFIT3	2.10386	568	2.10455	604	0.972487	290	4.09276	1107	5.05641	1493	4.27301	1451	0.00450545	-1.37471	down	--	--	Cellular Component: mitochondrion (GO:0005739);; Biological Process: negative regulation of cell proliferation (GO:0008285);; Biological Process: response to virus (GO:0009615);; Biological Process: cellular response to interferon-alpha (GO:0035457);; Molecular Function: identical protein binding (GO:0042802);; Biological Process: negative regulation of apoptotic process (GO:0043066);;	--	--	[R]	General function prediction only	Interferon-induced protein with tetratricopeptide repeats 3 OS=Pan troglodytes OX=9598 GN=IFIT3 PE=2 SV=1	S	Function unknown	PREDICTED: interferon-induced protein with tetratricopeptide repeats 3 [Ovis aries]	cellular component: cell (GO:0005623);; cellular component: organelle (GO:0043226);; cellular component: cell part (GO:0044464);; biological process: biological regulation (GO:0065007);; biological process: response to stimulus (GO:0050896);; biological process: multi-organism process (GO:0051704);; biological process: cellular process (GO:0009987);; molecular function: binding (GO:0005488)
SERPINB10	0.885728	138	0.918456	122	1.59917	262	0.320501	53	0.464649	59	0.098032	19	0.00452494	2.08586	up	[O]	Posttranslational modification, protein turnover, chaperones	Molecular Function: serine-type endopeptidase inhibitor activity (GO:0004867);; Cellular Component: nucleus (GO:0005634);; Cellular Component: cytoplasm (GO:0005737);; Biological Process: negative regulation of endopeptidase activity (GO:0010951);; Biological Process: regulation of proteolysis (GO:0030162);;	K13963|0|oas:101105297|K13963 serpin B | (RefSeq) SERPINB10; serpin family B member 10	Amoebiasis (ko05146)	[V]	Defense mechanisms	Serpin B10 OS=Bos taurus OX=9913 GN=SERPINB10 PE=2 SV=1	O	Posttranslational modification, protein turnover, chaperones	PREDICTED: LOW QUALITY PROTEIN: serpin B10 isoform X1 [Ovis aries]	biological process: biological regulation (GO:0065007);; molecular function: enzyme regulator activity (GO:0030234);; cellular component: cell (GO:0005623);; cellular component: organelle (GO:0043226);; cellular component: cell part (GO:0044464)
SNAI1	0.441485	72	1.22931	214	1.12505	181	0.206961	34	0.259857	46	0.254362	48	0.0045395	1.97205	up	--	--	Biological Process: negative regulation of transcription from RNA polymerase II promoter (GO:0000122);; Molecular Function: transcriptional repressor activity, RNA polymerase II core promoter proximal region sequence-specific binding (GO:0001078);; Biological Process: osteoblast differentiation (GO:0001649);; Biological Process: mesoderm formation (GO:0001707);; Cellular Component: nucleus (GO:00…	K05707|0|oas:101117440|K05707 snail 1 | (RefSeq) SNAI1; snail family transcriptional repressor 1	Adherens junction (ko04520)	[K]	Transcription	Zinc finger protein SNAI2 OS=Bos taurus OX=9913 GN=SNAI2 PE=2 SV=1	S	Function unknown	PREDICTED: LOW QUALITY PROTEIN: zinc finger protein SNAI1 isoform X1 [Ovis aries]	biological process: biological regulation (GO:0065007);; biological process: metabolic process (GO:0008152);; biological process: cellular process (GO:0009987);; molecular function: nucleic acid binding transcription factor activity (GO:0001071);; biological process: developmental process (GO:0032502);; biological process: single-organism process (GO:0044699);; biological process: multicellular o…
LOC101116795	15.5953	3866	4.42038	2846	4.77516	2291	2.51689	1495	1.61036	1040	2.84159	1978	0.00458277	1.09944	up	--	--	Cellular Component: plasma membrane (GO:0005886);; Biological Process: negative regulation of gene expression (GO:0010629);; Cellular Component: integral component of membrane (GO:0016021);;	--	--	--	--	Uroplakin-3b OS=Bos taurus OX=9913 GN=UPK3B PE=1 SV=1	U	Intracellular trafficking, secretion, and vesicular transport	PREDICTED: uroplakin-3b isoform X1 [Ovis aries]	cellular component: cell (GO:0005623);; cellular component: membrane (GO:0016020);; cellular component: cell part (GO:0044464);; biological process: biological regulation (GO:0065007);; cellular component: membrane part (GO:0044425)
SLC22A23	0.7422	271	2.18255	852	4.08548	1474	0.954152	344	0.45974	180	0.536602	227	0.0045948	1.88457	up	--	--	Cellular Component: integral component of membrane (GO:0016021);; Molecular Function: transmembrane transporter activity (GO:0022857);; Biological Process: transmembrane transport (GO:0055085);;	K08215|0|oas:101122229|K08215 MFS transporter, OCT family, solute carrier family 22 (organic anion transporter), member 23 | (RefSeq) SLC22A23; solute carrier family 22 member 23	--	[R]	General function prediction only	Solute carrier family 22 member 17 OS=Bos taurus OX=9913 GN=SLC22A17 PE=2 SV=1	G	Carbohydrate transport and metabolism	PREDICTED: LOW QUALITY PROTEIN: solute carrier family 22 member 23 isoform X1 [Ovis aries]	cellular component: membrane (GO:0016020);; cellular component: membrane part (GO:0044425);; biological process: localization (GO:0051179);; molecular function: transporter activity (GO:0005215);; biological process: cellular process (GO:0009987);; biological process: single-organism process (GO:0044699)
PRELID3A	1.16406	716	1.38899	721	0.8578	428	1.77222	1482	3.04274	2230	1.33383	1252	0.00465856	-1.32481	down	--	--	--	--	--	[U]	Intracellular trafficking, secretion, and vesicular transport	PRELI domain containing protein 3B OS=Bos taurus OX=9913 GN=PRELID3B PE=2 SV=1	S	Function unknown	PREDICTED: PRELI domain containing protein 3A isoform X1 [Ovis aries]	--
Sheep_newGene_126583	1.02892	939	1.84913	2122	0.510199	475	0.683732	456	4.31338	4711	11.0282	12347	0.0046701	-2.16308	down	--	--	Biological Process: detection of chemical stimulus involved in sensory perception of bitter taste (GO:0001580);; Molecular Function: metalloendopeptidase activity (GO:0004222);; Molecular Function: G-protein coupled receptor activity (GO:0004930);; Molecular Function: ATP binding (GO:0005524);; Biological Process: proteolysis (GO:0006508);; Biological Process: lipid metabolic process (GO:0006629)…	K08474|7.95581e-28|bta:664647|K08474 taste receptor type 2 | (RefSeq) T2R65A; bitter taste receptor Bota-T2R65A	--	--	--	--	--	--	bitter taste receptor Bota-T2R65A [Bos taurus]	biological process: multicellular organismal process (GO:0032501);; biological process: single-organism process (GO:0044699);; biological process: response to stimulus (GO:0050896);; biological process: metabolic process (GO:0008152);; molecular function: catalytic activity (GO:0003824);; biological process: cellular process (GO:0009987);; biological process: signaling (GO:0023052);; biological p…
STAR	0.59633	65	1.28597	150	2.7808	300	0.508461	55	0.352208	42	0.191765	25	0.0046762	2.16818	up	--	--	Cellular Component: mitochondrion (GO:0005739);; Biological Process: cholesterol metabolic process (GO:0008203);; Biological Process: glucocorticoid metabolic process (GO:0008211);; Molecular Function: cholesterol binding (GO:0015485);; Molecular Function: cholesterol transporter activity (GO:0017127);; Biological Process: cholesterol transport (GO:0030301);; Biological Process: cellular lipid me…	K16931|0|oas:443122|K16931 steroidogenic acute regulatory protein, mitochondrial | (RefSeq) STAR; steroidogenic acute regulatory protein	Ovarian steroidogenesis (ko04913);; Aldosterone synthesis and secretion (ko04925)	[I]	Lipid transport and metabolism	Steroidogenic acute regulatory protein, mitochondrial OS=Ovis aries OX=9940 GN=STAR PE=1 SV=2	O	Posttranslational modification, protein turnover, chaperones	steroidogenic acute regulatory protein, mitochondrial precursor [Ovis aries]	cellular component: cell (GO:0005623);; cellular component: organelle (GO:0043226);; cellular component: cell part (GO:0044464);; biological process: metabolic process (GO:0008152);; biological process: single-organism process (GO:0044699);; molecular function: binding (GO:0005488);; biological process: localization (GO:0051179);; molecular function: transporter activity (GO:0005215);; biological…
BDH1	2.6633	496	4.25882	900	2.69625	527	3.16711	618	7.42702	1543	21.3448	4751	0.00470228	-1.69272	down	[IQR]	Lipid transport and metabolism;; Secondary metabolites biosynthesis, transport and catabolism;; General function prediction only	Molecular Function: 3-hydroxybutyrate dehydrogenase activity (GO:0003858);; Cellular Component: nucleus (GO:0005634);; Cellular Component: mitochondrial inner membrane (GO:0005743);; Cellular Component: mitochondrial matrix (GO:0005759);; Biological Process: oxidation-reduction process (GO:0055114);;	K00019|0|oas:101104112|K00019 3-hydroxybutyrate dehydrogenase [EC:1.1.1.30] | (RefSeq) BDH1; 3-hydroxybutyrate dehydrogenase, type 1	Synthesis and degradation of ketone bodies (ko00072);; Butanoate metabolism (ko00650)	[QR]	Secondary metabolites biosynthesis, transport and catabolism;; General function prediction only	D-beta-hydroxybutyrate dehydrogenase, mitochondrial OS=Bos taurus OX=9913 GN=BDH1 PE=1 SV=2	S	Function unknown	PREDICTED: D-beta-hydroxybutyrate dehydrogenase, mitochondrial [Ovis aries]	biological process: metabolic process (GO:0008152);; biological process: single-organism process (GO:0044699);; molecular function: catalytic activity (GO:0003824);; cellular component: cell (GO:0005623);; cellular component: organelle (GO:0043226);; cellular component: cell part (GO:0044464);; cellular component: membrane (GO:0016020);; cellular component: organelle part (GO:0044422);; cellular …
FAM46A	1.88105	976	4.80459	2668	13.929	7155	2.90938	1491	2.36487	1317	1.53722	923	0.00475129	1.64536	up	--	--	--	--	--	[S]	Function unknown	Putative nucleotidyltransferase FAM46C OS=Macaca fascicularis OX=9541 GN=FAM46C PE=2 SV=1	S	Function unknown	PREDICTED: LOW QUALITY PROTEIN: protein FAM46A isoform X1 [Ovis aries]	--
CBLN2	0.505461	119	1.54083	413	1.89159	513	0.372506	95	0.320524	96	0.346537	102	0.00479262	1.94228	up	--	--	Cellular Component: extracellular space (GO:0005615);; Biological Process: positive regulation of synapse assembly (GO:0051965);;	--	--	--	--	Cerebellin-1 OS=Bos taurus OX=9913 GN=CBLN1 PE=1 SV=1	O	Posttranslational modification, protein turnover, chaperones	PREDICTED: cerebellin-2, partial [Leptonychotes weddellii]	cellular component: extracellular region (GO:0005576);; cellular component: extracellular region part (GO:0044421);; biological process: cellular process (GO:0009987);; biological process: signaling (GO:0023052);; biological process: single-organism process (GO:0044699);; biological process: biological regulation (GO:0065007)
IL1RL1	0.285339	87	0.734013	192	2.52181	794	0.178808	49	0.430054	114	0.206245	75	0.004918	2.32821	up	--	--	Molecular Function: interleukin-33 binding (GO:0002113);; Molecular Function: interleukin-33 receptor activity (GO:0002114);; Biological Process: negative regulation of T-helper 1 type immune response (GO:0002826);; Molecular Function: interleukin-1 receptor activity (GO:0004908);; Cellular Component: external side of plasma membrane (GO:0009897);; Biological Process: negative regulation of inter…	K05171|0|oas:101109529|K05171 interleukin 1 receptor-like 1 | (RefSeq) IL1RL1; interleukin 1 receptor like 1	--	--	--	Interleukin-1 receptor accessory protein-like 1 OS=Pan troglodytes OX=9598 GN=IL1RAPL1 PE=2 SV=1	U	Intracellular trafficking, secretion, and vesicular transport	PREDICTED: interleukin-1 receptor-like 1 [Ovis aries]	molecular function: binding (GO:0005488);; biological process: cellular process (GO:0009987);; biological process: signaling (GO:0023052);; biological process: single-organism process (GO:0044699);; biological process: response to stimulus (GO:0050896);; biological process: biological regulation (GO:0065007);; molecular function: receptor activity (GO:0004872);; molecular function: molecular tran…
NKD1	1.24499	263	1.18324	313	1.40261	297	0.458256	81	0.636807	121	0.369358	79	0.0049286	1.7353	up	--	--	Cellular Component: protein phosphatase type 2A complex (GO:0000159);; Molecular Function: calcium ion binding (GO:0005509);; Molecular Function: PDZ domain binding (GO:0030165);; Biological Process: positive regulation of protein catabolic process (GO:0045732);; Biological Process: negative regulation of canonical Wnt signaling pathway (GO:0090090);; Biological Process: positive regulation of no…	K03213|0|oas:101116855|K03213 naked cuticle | (RefSeq) NKD1; naked cuticle homolog 1	Wnt signaling pathway (ko04310)	--	--	--	S	Function unknown	PREDICTED: protein naked cuticle homolog 1 isoform X1 [Ovis aries]	cellular component: cell (GO:0005623);; cellular component: macromolecular complex (GO:0032991);; cellular component: cell part (GO:0044464);; molecular function: binding (GO:0005488);; biological process: biological regulation (GO:0065007)
PTX3	3.43397	620	0.920067	178	1.12553	202	11.3006	2015	10.3045	1997	1.40738	294	0.00493224	-2.04642	down	[TK]	Signal transduction mechanisms;; Transcription	Molecular Function: (1->3)-beta-D-glucan binding (GO:0001872);; Biological Process: response to yeast (GO:0001878);; Cellular Component: extracellular region (GO:0005576);; Biological Process: opsonization (GO:0008228);; Biological Process: positive regulation of nitric oxide biosynthetic process (GO:0045429);; Biological Process: positive regulation of phagocytosis (GO:0050766);;	--	--	--	--	Pentraxin-related protein PTX3 OS=Bos taurus OX=9913 GN=PTX3 PE=2 SV=1	U	Intracellular trafficking, secretion, and vesicular transport	PREDICTED: pentraxin-related protein PTX3 [Ovis aries]	molecular function: binding (GO:0005488);; biological process: response to stimulus (GO:0050896);; biological process: multi-organism process (GO:0051704);; cellular component: extracellular region (GO:0005576);; biological process: immune system process (GO:0002376);; biological process: biological regulation (GO:0065007)
Sheep_newGene_122352	15.298	17439	8.8442	10812	4.83813	5243	20.1569	23039	20.271	23868	24.2623	31750	0.00495475	-1.13274	down	--	--	Biological Process: detection of chemical stimulus involved in sensory perception of bitter taste (GO:0001580);; Molecular Function: G-protein coupled receptor activity (GO:0004930);; Molecular Function: receptor binding (GO:0005102);; Cellular Component: cytoplasm (GO:0005737);; Biological Process: G-protein coupled receptor signaling pathway (GO:0007186);; Molecular Function: metallopeptidase a…	K08474|3.73877e-29|bom:102286375|K08474 taste receptor type 2 | (RefSeq) taste receptor type 2 member 42	Taste transduction (ko04742)	--	--	--	--	--	PREDICTED: taste receptor type 2 member 42, partial [Bos mutus]	biological process: multicellular organismal process (GO:0032501);; biological process: single-organism process (GO:0044699);; biological process: response to stimulus (GO:0050896);; biological process: cellular process (GO:0009987);; biological process: signaling (GO:0023052);; biological process: biological regulation (GO:0065007);; molecular function: receptor activity (GO:0004872);; molecular…
LOC101116336	6.39465	334	9.50762	565	29.5979	1732	6.86451	385	2.23296	124	1.00278	59	0.00500102	2.27245	up	[I]	Lipid transport and metabolism	Molecular Function: hydrolase activity (GO:0016787);;	K01044|0|oas:101116336|K01044 carboxylesterase 1 [EC:3.1.1.1] | (RefSeq) liver carboxylesterase-like	Drug metabolism - other enzymes (ko00983)	[R]	General function prediction only	Liver carboxylesterase OS=Sus scrofa OX=9823 PE=1 SV=1	I	Lipid transport and metabolism	PREDICTED: liver carboxylesterase-like isoform X1 [Ovis aries]	biological process: metabolic process (GO:0008152);; molecular function: catalytic activity (GO:0003824)
TCEAL8	38.897	4482	49.6052	6110	114.812	13083	30.0369	3423	30.8832	3822	33.8944	4526	0.00505123	1.13924	up	--	--	Molecular Function: translation elongation factor activity (GO:0003746);; Cellular Component: nucleus (GO:0005634);; Biological Process: regulation of transcription, DNA-templated (GO:0006355);; Biological Process: translational elongation (GO:0006414);;	--	--	--	--	Transcription elongation factor A protein-like 8 OS=Bos taurus OX=9913 GN=TCEAL8 PE=3 SV=1	K	Transcription	PREDICTED: transcription elongation factor A protein-like 8 [Pantholops hodgsonii]	biological process: metabolic process (GO:0008152);; biological process: cellular process (GO:0009987);; molecular function: binding (GO:0005488);; cellular component: cell (GO:0005623);; cellular component: organelle (GO:0043226);; cellular component: cell part (GO:0044464);; biological process: biological regulation (GO:0065007)
PCOLCE	15.78	2761	24.5593	4603	50.6504	8781	16.0628	2778	10.6412	2000	14.3122	2900	0.00506921	1.18915	up	--	--	Molecular Function: collagen binding (GO:0005518);; Cellular Component: collagen trimer (GO:0005581);; Cellular Component: extracellular space (GO:0005615);; Biological Process: proteolysis (GO:0006508);; Molecular Function: heparin binding (GO:0008201);; Molecular Function: peptidase activator activity (GO:0016504);; Cellular Component: extracellular exosome (GO:0070062);;	--	--	--	--	Cubilin OS=Canis lupus familiaris OX=9615 GN=CUBN PE=1 SV=1	O	Posttranslational modification, protein turnover, chaperones	PREDICTED: procollagen C-endopeptidase enhancer 1 [Ovis aries]	molecular function: binding (GO:0005488);; cellular component: collagen trimer (GO:0005581);; cellular component: macromolecular complex (GO:0032991);; cellular component: extracellular region (GO:0005576);; cellular component: extracellular region part (GO:0044421);; biological process: metabolic process (GO:0008152);; biological process: biological regulation (GO:0065007);; molecular function: …
HABP2	1.10122	308	0.944201	283	0.035689	10	2.99287	826	2.0332	610	6.50805	2103	0.00507043	-2.45438	down	[O]	Posttranslational modification, protein turnover, chaperones	Molecular Function: serine-type endopeptidase activity (GO:0004252);; Cellular Component: extracellular region (GO:0005576);; Biological Process: proteolysis (GO:0006508);;	K08648|0|oas:101122483|K08648 hyaluronan binding protein 2 [EC:3.4.21.-] | (RefSeq) HABP2; hyaluronan binding protein 2	--	[T]	Signal transduction mechanisms	Hyaluronan-binding protein 2 OS=Bos taurus OX=9913 GN=HABP2 PE=2 SV=1	O	Posttranslational modification, protein turnover, chaperones	PREDICTED: hyaluronan-binding protein 2 isoform X1 [Ovis aries]	biological process: metabolic process (GO:0008152);; molecular function: catalytic activity (GO:0003824);; cellular component: extracellular region (GO:0005576)
SOWAHB	0.233775	81	0	0	0.035006	12	9.03529	3082	0	0	1.84801	739	0.00507354	-5.3308	down	[T]	Signal transduction mechanisms	--	--	--	--	--	--	S	Function unknown	PREDICTED: LOW QUALITY PROTEIN: ankyrin repeat domain-containing protein SOWAHB isoform X1 [Ovis aries]	--
TRA2A	5.01273	4478	3.9899	3650	5.67909	2471	1.85934	1543	2.51452	1827	3.69663	2331	0.00511861	1.00157	up	[J]	Translation, ribosomal structure and biogenesis	Molecular Function: nucleotide binding (GO:0000166);; Biological Process: mRNA splicing, via spliceosome (GO:0000398);; Molecular Function: nucleic acid binding (GO:0003676);; Cellular Component: nucleus (GO:0005634);;	K12897|3.3016e-81|aml:100480496|K12897 transformer-2 protein | (RefSeq) TRA2A; transformer 2 alpha homolog	Spliceosome (ko03040)	[R]	General function prediction only	Transformer-2 protein homolog beta OS=Bos taurus OX=9913 GN=TRA2B PE=2 SV=1	A	RNA processing and modification	PREDICTED: transformer-2 protein homolog alpha isoform X4 [Hipposideros armiger]	molecular function: binding (GO:0005488);; biological process: metabolic process (GO:0008152);; biological process: cellular process (GO:0009987);; cellular component: cell (GO:0005623);; cellular component: organelle (GO:0043226);; cellular component: cell part (GO:0044464)
EMB	29.9906	19651	19.729	12343	9.98999	5960	29.2139	11689	97.8766	46524	100.323	53261	0.00514261	-1.41944	down	--	--	--	--	--	--	--	--	S	Function unknown	PREDICTED: embigin isoform X1 [Ovis aries]	--
NEU1	48.2847	8903	57.4715	11350	17.9861	3286	58.8562	10726	94.1691	18650	149.327	31883	0.00515615	-1.26533	down	[GM]	Carbohydrate transport and metabolism;; Cell wall/membrane/envelope biogenesis	Cellular Component: lysosomal membrane (GO:0005765);; Cellular Component: plasma membrane (GO:0005886);; Cellular Component: cytoplasmic vesicle (GO:0016023);; Cellular Component: cell junction (GO:0030054);; Cellular Component: lysosomal lumen (GO:0043202);; Molecular Function: exo-alpha-(2->3)-sialidase activity (GO:0052794);; Molecular Function: exo-alpha-(2->6)-sialidase activity (GO:0052795)…	K01186|0|oas:101116435|K01186 sialidase-1 [EC:3.2.1.18] | (RefSeq) NEU1; neuraminidase 1	Other glycan degradation (ko00511);; Sphingolipid metabolism (ko00600);; Lysosome (ko04142)	--	--	Sialidase-1 OS=Bos taurus OX=9913 GN=NEU1 PE=2 SV=2	G	Carbohydrate transport and metabolism	PREDICTED: sialidase-1 [Ovis aries]	cellular component: cell (GO:0005623);; cellular component: membrane (GO:0016020);; cellular component: organelle (GO:0043226);; cellular component: organelle part (GO:0044422);; cellular component: cell part (GO:0044464);; cellular component: cell junction (GO:0030054);; cellular component: membrane-enclosed lumen (GO:0031974);; biological process: metabolic process (GO:0008152);; molecular func…
LOC101109397	44.4627	3735	15.1094	1360	13.9808	1164	46.9347	3898	77.8055	7021	51.7713	5037	0.00517446	-1.24067	down	--	--	Cellular Component: nucleosome (GO:0000786);; Cellular Component: nuclear chromatin (GO:0000790);; Molecular Function: DNA binding (GO:0003677);; Biological Process: nucleosome assembly (GO:0006334);; Biological Process: nucleosome positioning (GO:0016584);;	K11275|1.74571e-26|oas:101109397|K11275 histone H1/5 | (RefSeq) histone H1.3	--	[B]	Chromatin structure and dynamics	Histone H1.4 OS=Oryctolagus cuniculus OX=9986 GN=HIST1H1E PE=1 SV=2	B	Chromatin structure and dynamics	PREDICTED: histone H1.3 [Ovis aries]	cellular component: cell (GO:0005623);; cellular component: macromolecular complex (GO:0032991);; cellular component: organelle (GO:0043226);; cellular component: organelle part (GO:0044422);; cellular component: cell part (GO:0044464);; cellular component: membrane-enclosed lumen (GO:0031974);; molecular function: binding (GO:0005488);; biological process: cellular process (GO:0009987);; biologi…
CALU	38.506	12381	65.5345	22566	116.418	36909	40.3525	12759	31.6519	10920	31.3512	11647	0.00518237	1.13351	up	--	--	Molecular Function: calcium ion binding (GO:0005509);; Cellular Component: extracellular region (GO:0005576);; Cellular Component: sarcoplasmic reticulum lumen (GO:0033018);; Cellular Component: melanosome (GO:0042470);;	--	--	[TU]	Signal transduction mechanisms;; Intracellular trafficking, secretion, and vesicular transport	Calumenin OS=Pongo abelii OX=9601 GN=CALU PE=2 SV=1	S	Function unknown	PREDICTED: calumenin isoform X1 [Bubalus bubalis]	molecular function: binding (GO:0005488);; cellular component: extracellular region (GO:0005576);; cellular component: cell (GO:0005623);; cellular component: membrane-enclosed lumen (GO:0031974);; cellular component: organelle (GO:0043226);; cellular component: organelle part (GO:0044422);; cellular component: cell part (GO:0044464)
KCNN4	1.23538	213	0.559386	202	1.0886	374	0.351827	121	0.100723	38	0.100534	41	0.00519472	2.0433	up	--	--	Molecular Function: calmodulin binding (GO:0005516);; Biological Process: calcium ion transport (GO:0006816);; Biological Process: cell volume homeostasis (GO:0006884);; Cellular Component: integral component of membrane (GO:0016021);; Molecular Function: small conductance calcium-activated potassium channel activity (GO:0016286);; Molecular Function: protein phosphatase binding (GO:0019903);; Bi…	K04945|0|oas:101108597|K04945 potassium intermediate/small conductance calcium-activated channel subfamily N member 4 | (RefSeq) KCNN4; potassium calcium-activated channel subfamily N member 4	Insulin secretion (ko04911);; Salivary secretion (ko04970);; Protein digestion and absorption (ko04974)	[P]	Inorganic ion transport and metabolism	Small conductance calcium-activated potassium channel protein 3 OS=Sus scrofa OX=9823 GN=KCNN3 PE=2 SV=1	U	Intracellular trafficking, secretion, and vesicular transport	PREDICTED: intermediate conductance calcium-activated potassium channel protein 4 isoform X1 [Ovis aries]	molecular function: binding (GO:0005488);; biological process: single-organism process (GO:0044699);; biological process: localization (GO:0051179);; biological process: cellular process (GO:0009987);; biological process: biological regulation (GO:0065007);; cellular component: membrane (GO:0016020);; cellular component: membrane part (GO:0044425);; molecular function: transporter activity (GO:00…
CARD14	0.163599	79	0.290277	50	1.65609	644	0.073157	35	0.053185	28	0.136029	76	0.00527052	2.6539	up	--	--	Biological Process: positive regulation of protein phosphorylation (GO:0001934);; Cellular Component: cytoplasm (GO:0005737);; Cellular Component: aggresome (GO:0016235);; Biological Process: regulation of apoptotic process (GO:0042981);; Molecular Function: CARD domain binding (GO:0050700);;	K20913|0|oas:101120931|K20913 caspase recruitment domain-containing protein 14 | (RefSeq) CARD14; caspase recruitment domain family member 14	--	--	--	Tight junction protein ZO-3 OS=Canis lupus familiaris OX=9615 GN=TJP3 PE=1 SV=1	F	Nucleotide transport and metabolism	PREDICTED: caspase recruitment domain-containing protein 14 isoform X1 [Ovis aries]	biological process: biological regulation (GO:0065007);; cellular component: cell (GO:0005623);; cellular component: cell part (GO:0044464);; molecular function: binding (GO:0005488)
EPDR1	0.742708	179	1.85783	479	3.27238	781	0.552028	132	0.658049	171	0.093755	27	0.00527525	2.20894	up	--	--	Molecular Function: calcium ion binding (GO:0005509);; Cellular Component: extracellular region (GO:0005576);; Cellular Component: lysosome (GO:0005764);; Biological Process: cell-matrix adhesion (GO:0007160);;	--	--	--	--	Mammalian ependymin-related protein 1 OS=Bos taurus OX=9913 GN=EPDR1 PE=2 SV=1	S	Function unknown	PREDICTED: LOW QUALITY PROTEIN: mammalian ependymin-related protein 1 isoform X1 [Ovis aries]	molecular function: binding (GO:0005488);; cellular component: extracellular region (GO:0005576);; cellular component: cell (GO:0005623);; cellular component: organelle (GO:0043226);; cellular component: cell part (GO:0044464);; biological process: biological adhesion (GO:0022610)
IL18R1	0.160703	101	0.230881	151	1.11021	639	0.139512	51	0.144244	82	0.114818	83	0.00531665	2.19926	up	--	--	Molecular Function: interleukin-1 receptor activity (GO:0004908);; Biological Process: natural killer cell activation (GO:0030101);; Biological Process: positive regulation of interferon-gamma production (GO:0032729);; Molecular Function: interleukin-18 receptor activity (GO:0042008);; Biological Process: positive regulation of NF-kappaB import into nucleus (GO:0042346);; Biological Process: T-he…	K05173|0|oas:101102552|K05173 interleukin 18 receptor 1 | (RefSeq) IL18R1; interleukin 18 receptor 1	Cytokine-cytokine receptor interaction (ko04060);; TNF signaling pathway (ko04668);; Inflammatory bowel disease (IBD) (ko05321)	--	--	Interleukin-1 receptor accessory protein OS=Macaca mulatta OX=9544 GN=IL1RAP PE=1 SV=1	U	Intracellular trafficking, secretion, and vesicular transport	PREDICTED: interleukin-18 receptor 1 isoform X1 [Ovis aries]	biological process: cellular process (GO:0009987);; biological process: signaling (GO:0023052);; biological process: single-organism process (GO:0044699);; biological process: response to stimulus (GO:0050896);; biological process: biological regulation (GO:0065007);; molecular function: receptor activity (GO:0004872);; molecular function: molecular transducer activity (GO:0060089);; biological p…
Sheep_newGene_36563	0.242958	76	0.201931	60	0.143357	43	0.606477	180	0.633537	228	0.642457	247	0.00536553	-1.76424	down	--	--	Molecular Function: receptor binding (GO:0005102);; Cellular Component: peroxisome (GO:0005777);; Biological Process: putrescine biosynthetic process (GO:0009446);; Biological Process: putrescine catabolic process (GO:0009447);; Biological Process: cellular macromolecule biosynthetic process (GO:0034645);; Biological Process: nucleobase-containing compound biosynthetic process (GO:0034654);; Biol…	--	--	--	--	--	S	Function unknown	reverse transcriptase-like [Bos taurus]	molecular function: binding (GO:0005488);; cellular component: cell (GO:0005623);; cellular component: organelle (GO:0043226);; cellular component: cell part (GO:0044464);; biological process: metabolic process (GO:0008152);; biological process: cellular process (GO:0009987);; biological process: single-organism process (GO:0044699);; molecular function: catalytic activity (GO:0003824);; biologic…
GGTA2P	40.3021	15892	45.2426	19183	69.736	24136	34.6692	14195	14.1172	7803	15.6315	7957	0.00536783	1.06135	up	--	--	Biological Process: protein glycosylation (GO:0006486);; Cellular Component: integral component of membrane (GO:0016021);; Cellular Component: Golgi cisterna membrane (GO:0032580);; Molecular Function: metal ion binding (GO:0046872);; Molecular Function: N-acetyllactosaminide 3-alpha-galactosyltransferase activity (GO:0047276);;	K00743|0|chx:102168270|K00743 N-acetyllactosaminide 3-alpha-galactosyltransferase [EC:2.4.1.87] | (RefSeq) N-acetyllactosaminide alpha-1,3-galactosyltransferase	Glycosphingolipid biosynthesis - lacto and neolacto series (ko00601)	--	--	N-acetyllactosaminide alpha-1,3-galactosyltransferase OS=Bos taurus OX=9913 GN=GGTA1 PE=1 SV=1	O	Posttranslational modification, protein turnover, chaperones	PREDICTED: glycoprotein, alpha-galactosyltransferase 2, pseudogene isoform X1 [Ovis aries]	biological process: metabolic process (GO:0008152);; biological process: cellular process (GO:0009987);; biological process: single-organism process (GO:0044699);; cellular component: membrane (GO:0016020);; cellular component: membrane part (GO:0044425);; cellular component: cell (GO:0005623);; cellular component: organelle (GO:0043226);; cellular component: organelle part (GO:0044422);; cellula…
Sheep_newGene_101526	0.081465	41	0.598279	318	1.19447	587	0.178572	88	0.113624	61	0.031688	19	0.00538502	2.566	up	--	--	Molecular Function: nucleic acid binding (GO:0003676);; Molecular Function: RNA-directed DNA polymerase activity (GO:0003964);; Cellular Component: intracellular (GO:0005622);; Cellular Component: fascia adherens (GO:0005916);; Biological Process: RNA-dependent DNA biosynthetic process (GO:0006278);; Biological Process: regulation of transcription, DNA-templated (GO:0006355);; Molecular Function:…	K09228|5.84357e-43|oas:100527962|K09228 KRAB domain-containing zinc finger protein | (RefSeq) ZNF33B; zinc finger protein 33B	--	[R]	General function prediction only	--	S	Function unknown	reverse transcriptase-like [Bos taurus]	molecular function: binding (GO:0005488);; biological process: metabolic process (GO:0008152);; biological process: cellular process (GO:0009987);; molecular function: catalytic activity (GO:0003824);; cellular component: cell (GO:0005623);; cellular component: cell part (GO:0044464);; cellular component: cell junction (GO:0030054);; biological process: biological regulation (GO:0065007);; biolog…
Sheep_newGene_77020	0.470975	107	3.80599	1465	1.7513	631	0.695345	251	0.026068	19	0.05205	36	0.00539768	2.82983	up	--	--	Biological Process: detection of chemical stimulus involved in sensory perception of bitter taste (GO:0001580);; Biological Process: antigen processing and presentation of peptide or polysaccharide antigen via MHC class II (GO:0002504);; Molecular Function: G-protein coupled receptor activity (GO:0004930);; Cellular Component: nucleus (GO:0005634);; Cellular Component: centrosome (GO:0005813);; B…	K08474|1.16167e-27|bom:102286375|K08474 taste receptor type 2 | (RefSeq) taste receptor type 2 member 42	Taste transduction (ko04742)	--	--	--	--	--	PREDICTED: taste receptor type 2 member 42, partial [Bos mutus]	biological process: multicellular organismal process (GO:0032501);; biological process: single-organism process (GO:0044699);; biological process: response to stimulus (GO:0050896);; biological process: immune system process (GO:0002376);; biological process: cellular process (GO:0009987);; biological process: signaling (GO:0023052);; biological process: biological regulation (GO:0065007);; molec…
SLC7A5	3.19608	933	8.9117	3778	7.43928	1961	2.56869	826	2.15562	977	1.91489	990	0.00542431	1.34391	up	[E]	Amino acid transport and metabolism	Biological Process: amino acid transmembrane transport (GO:0003333);; Cellular Component: cytosol (GO:0005829);; Biological Process: nervous system development (GO:0007399);; Molecular Function: L-leucine transmembrane transporter activity (GO:0015190);; Molecular Function: L-phenylalanine transmembrane transporter activity (GO:0015192);; Molecular Function: L-tryptophan transmembrane transporter…	K13780|0|oas:443249|K13780 solute carrier family 7 (L-type amino acid transporter), member 5 | (RefSeq) SLC7A5, LAT1; solute carrier family 7 member 5	mTOR signaling pathway (ko04150);; Central carbon metabolism in cancer (ko05230)	[E]	Amino acid transport and metabolism	Large neutral amino acids transporter small subunit 1 OS=Oryctolagus cuniculus OX=9986 GN=SLC7A5 PE=1 SV=1	E	Amino acid transport and metabolism	PREDICTED: LOW QUALITY PROTEIN: large neutral amino acids transporter small subunit 1 isoform X1 [Ovis aries]	biological process: cellular process (GO:0009987);; biological process: single-organism process (GO:0044699);; biological process: localization (GO:0051179);; cellular component: cell (GO:0005623);; cellular component: cell part (GO:0044464);; biological process: multicellular organismal process (GO:0032501);; biological process: developmental process (GO:0032502);; molecular function: transporte…
IGFBP1	3.74286	589	22.1919	3553	3.98124	653	16.721	2565	46.5631	7854	32.4785	5724	0.00544854	-1.66579	down	--	--	Biological Process: regulation of cell growth (GO:0001558);; Molecular Function: insulin-like growth factor binding (GO:0005520);; Cellular Component: extracellular space (GO:0005615);;	--	--	--	--	Insulin-like growth factor-binding protein 1 OS=Bos taurus OX=9913 GN=IGFBP1 PE=2 SV=2	A	RNA processing and modification	insulin-like growth factor-binding protein 1 precursor [Capra hircus]	biological process: biological regulation (GO:0065007);; molecular function: binding (GO:0005488);; cellular component: extracellular region (GO:0005576);; cellular component: extracellular region part (GO:0044421)
Sheep_newGene_24862	2.0829	775	0.805133	365	0.597928	201	2.60792	1203	3.41201	1576	2.6218	1356	0.00545334	-1.52781	down	--	--	Molecular Function: actin binding (GO:0003779);; Molecular Function: phospholipid binding (GO:0005543);; Cellular Component: proteinaceous extracellular matrix (GO:0005578);; Cellular Component: plasma membrane (GO:0005886);; Cellular Component: anchored component of membrane (GO:0031225);; Molecular Function: heparan sulfate proteoglycan binding (GO:0043395);;	K08111|1.15951e-27|bom:102284894|K08111 glypican 5 | (RefSeq) GPC5, Glypican-5; glypican 5	--	[R]	General function prediction only	Ankyrin repeat domain-containing protein 7 OS=Macaca fascicularis OX=9541 GN=ANKRD7 PE=2 SV=1	O	Posttranslational modification, protein turnover, chaperones	reverse transcriptase-like [Bos taurus]	molecular function: binding (GO:0005488);; cellular component: extracellular region (GO:0005576);; cellular component: extracellular matrix (GO:0031012);; cellular component: extracellular region part (GO:0044421);; cellular component: cell (GO:0005623);; cellular component: membrane (GO:0016020);; cellular component: cell part (GO:0044464);; cellular component: membrane part (GO:0044425)
LOC105604171	9.28772	668	6.94245	535	27.1512	1933	5.63398	400	4.34338	336	4.00702	334	0.0054679	1.67404	up	--	--	--	K17310|1.56533e-113|oas:105604171|K17310 serum amyloid A protein | (RefSeq) serum amyloid A protein-like	--	--	--	Serum amyloid A protein OS=Ovis aries OX=9940 GN=SAA1 PE=1 SV=1	S	Function unknown	PREDICTED: serum amyloid A-3 protein-like isoform X1 [Ovis aries]	--
GCLC	88.269	43896	65.5251	35006	43.1231	21557	192.007	97190	124.605	66218	94.431	56454	0.00548807	-1.06331	down	--	--	Molecular Function: magnesium ion binding (GO:0000287);; Molecular Function: glutamate-cysteine ligase activity (GO:0004357);; Cellular Component: cytosol (GO:0005829);; Biological Process: cysteine metabolic process (GO:0006534);; Biological Process: glutamate metabolic process (GO:0006536);; Biological Process: glutathione biosynthetic process (GO:0006750);; Biological Process: response to oxid…	K11204|0|oas:101114822|K11204 glutamate--cysteine ligase catalytic subunit [EC:6.3.2.2] | (RefSeq) GCLC; glutamate-cysteine ligase catalytic subunit	Cysteine and methionine metabolism (ko00270);; Glutathione metabolism (ko00480)	[H]	Coenzyme transport and metabolism	--	I	Lipid transport and metabolism	PREDICTED: glutamate--cysteine ligase catalytic subunit isoform X1 [Ovis aries]	molecular function: binding (GO:0005488);; biological process: metabolic process (GO:0008152);; molecular function: catalytic activity (GO:0003824);; cellular component: cell (GO:0005623);; cellular component: cell part (GO:0044464);; biological process: cellular process (GO:0009987);; biological process: single-organism process (GO:0044699);; biological process: response to stimulus (GO:0050896)…
MYOM1	0.545709	343	0.68797	365	0.298908	219	0.339259	228	2.55565	1769	2.13028	1619	0.00559602	-1.82298	down	[X]	--	Biological Process: muscle contraction (GO:0006936);; Cellular Component: M band (GO:0031430);; Molecular Function: protein homodimerization activity (GO:0042803);;	--	--	--	--	Myomesin-1 (Fragments) OS=Bos taurus OX=9913 GN=MYOM1 PE=1 SV=1	S	Function unknown	PREDICTED: myomesin-1 isoform X1 [Ovis aries musimon]	biological process: multicellular organismal process (GO:0032501);; biological process: single-organism process (GO:0044699);; cellular component: cell (GO:0005623);; cellular component: organelle (GO:0043226);; cellular component: organelle part (GO:0044422);; cellular component: cell part (GO:0044464);; molecular function: binding (GO:0005488)
SEMA5B	0.364538	90	0.165429	93	0.526132	284	0.065282	28	0.083754	50	0.075781	48	0.00560779	2.03487	up	--	--	Molecular Function: receptor activity (GO:0004872);; Biological Process: multicellular organism development (GO:0007275);; Cellular Component: integral component of membrane (GO:0016021);;	K06841|0|oas:101119608|K06841 semaphorin 5 | (RefSeq) SEMA5B; semaphorin 5B	Axon guidance (ko04360)	[T]	Signal transduction mechanisms	Semaphorin-6D OS=Pongo abelii OX=9601 GN=SEMA6D PE=2 SV=1	S	Function unknown	PREDICTED: LOW QUALITY PROTEIN: semaphorin-5B isoform X1 [Ovis aries]	molecular function: receptor activity (GO:0004872);; biological process: multicellular organismal process (GO:0032501);; biological process: developmental process (GO:0032502);; biological process: single-organism process (GO:0044699);; cellular component: membrane (GO:0016020);; cellular component: membrane part (GO:0044425)
ANKRD22	2.11475	600	4.74826	1662	1.15524	347	0.15427	49	0.949653	273	0.975467	361	0.00566663	2.05287	up	[T]	Signal transduction mechanisms	--	--	--	[R]	General function prediction only	Fibronectin type 3 and ankyrin repeat domains protein 1 OS=Bos taurus OX=9913 GN=FANK1 PE=2 SV=2	S	Function unknown	PREDICTED: ankyrin repeat domain-containing protein 22 isoform X1 [Ovis aries]	--
DNER	1.4838	264	1.61624	330	0.363368	77	0.290929	63	0.159903	50	0.276638	71	0.00566876	1.9396	up	--	--	Molecular Function: Notch binding (GO:0005112);; Molecular Function: calcium ion binding (GO:0005509);; Cellular Component: early endosome (GO:0005769);; Cellular Component: plasma membrane (GO:0005886);; Biological Process: Notch receptor processing (GO:0007220);; Biological Process: central nervous system development (GO:0007417);; Biological Process: glial cell differentiation (GO:0010001);; C…	--	--	[T]	Signal transduction mechanisms	Protein delta homolog 2 OS=Sus scrofa OX=9823 GN=DLK2 PE=2 SV=2	S	Function unknown	PREDICTED: delta and Notch-like epidermal growth factor-related receptor isoform X1 [Ovis aries]	molecular function: binding (GO:0005488);; cellular component: cell (GO:0005623);; cellular component: organelle (GO:0043226);; cellular component: cell part (GO:0044464);; cellular component: membrane (GO:0016020);; biological process: metabolic process (GO:0008152);; biological process: cellular process (GO:0009987);; biological process: multicellular organismal process (GO:0032501);; biologica…
LIF	0.701836	216	2.14356	587	7.17137	1712	1.32422	341	0.356239	133	0.134861	55	0.00569566	2.31525	up	--	--	Molecular Function: transcription factor activity, RNA polymerase II transcription factor recruiting (GO:0001135);; Biological Process: blood vessel remodeling (GO:0001974);; Molecular Function: cytokine activity (GO:0005125);; Molecular Function: leukemia inhibitory factor receptor binding (GO:0005146);; Cellular Component: extracellular space (GO:0005615);; Cellular Component: cytoplasm (GO:000…	K05419|2.4613e-122|oas:101110180|K05419 leukemia inhibitory factor | (RefSeq) LIF; leukemia inhibitory factor	Cytokine-cytokine receptor interaction (ko04060);; Signaling pathways regulating pluripotency of stem cells (ko04550);; Jak-STAT signaling pathway (ko04630);; TNF signaling pathway (ko04668)	--	--	Leukemia inhibitory factor OS=Bos taurus OX=9913 GN=LIF PE=2 SV=1	K	Transcription	PREDICTED: leukemia inhibitory factor [Ovis aries]	biological process: metabolic process (GO:0008152);; biological process: cellular process (GO:0009987);; biological process: biological regulation (GO:0065007);; molecular function: protein binding transcription factor activity (GO:0000988);; biological process: multicellular organismal process (GO:0032501);; biological process: single-organism process (GO:0044699);; molecular function: binding (…
SERPINA14	31.2666	4146	89.3165	12706	146.079	19250	49.6058	6515	24.813	3513	5.76865	888	0.00574231	1.77851	up	[O]	Posttranslational modification, protein turnover, chaperones	Molecular Function: serine-type endopeptidase inhibitor activity (GO:0004867);; Biological Process: female pregnancy (GO:0007565);; Biological Process: negative regulation of endopeptidase activity (GO:0010951);; Biological Process: regulation of proteolysis (GO:0030162);;	--	--	[V]	Defense mechanisms	Uterine milk protein OS=Ovis aries OX=9940 PE=1 SV=2	O	Posttranslational modification, protein turnover, chaperones	PREDICTED: uterine milk protein isoform X1 [Ovis aries]	biological process: biological regulation (GO:0065007);; molecular function: enzyme regulator activity (GO:0030234);; biological process: reproductive process (GO:0022414);; biological process: multicellular organismal process (GO:0032501);; biological process: multi-organism process (GO:0051704)
Sheep_newGene_145198	0.091546	64	0.109856	82	0.166063	89	0.547849	277	0.407587	238	0.509966	314	0.00574454	-1.71241	down	--	--	Molecular Function: RNA-directed DNA polymerase activity (GO:0003964);; Biological Process: RNA-dependent DNA biosynthetic process (GO:0006278);;	--	--	[R]	General function prediction only	LINE-1 reverse transcriptase homolog OS=Nycticebus coucang OX=9470 PE=3 SV=1	S	Function unknown	hypothetical protein M91_10569, partial [Bos mutus]	biological process: metabolic process (GO:0008152);; biological process: cellular process (GO:0009987);; molecular function: catalytic activity (GO:0003824)
WNT11	6.54189	1663	18.2566	4507	9.81949	2309	3.85008	946	5.06103	1776	3.97511	1169	0.00580305	1.21639	up	--	--	Biological Process: osteoblast differentiation (GO:0001649);; Biological Process: outflow tract morphogenesis (GO:0003151);; Molecular Function: GTPase activator activity (GO:0005099);; Molecular Function: frizzled binding (GO:0005109);; Cellular Component: proteinaceous extracellular matrix (GO:0005578);; Cellular Component: extracellular space (GO:0005615);; Cellular Component: cytoplasm (GO:00…	K01384|0|oas:101111048|K01384 wingless-type MMTV integration site family, member 11 | (RefSeq) WNT11; Wnt family member 11	mTOR signaling pathway (ko04150);; Wnt signaling pathway (ko04310);; Hippo signaling pathway (ko04390);; Signaling pathways regulating pluripotency of stem cells (ko04550);; Melanogenesis (ko04916);; HTLV-I infection (ko05166);; Pathways in cancer (ko05200);; Proteoglycans in cancer (ko05205);; Basal cell carcinoma (ko05217)	[T]	Signal transduction mechanisms	Protein Wnt-5b OS=Pongo abelii OX=9601 GN=WNT5B PE=2 SV=1	O	Posttranslational modification, protein turnover, chaperones	PREDICTED: protein Wnt-11 isoform X1 [Bos taurus]	biological process: cellular process (GO:0009987);; biological process: developmental process (GO:0032502);; biological process: single-organism process (GO:0044699);; biological process: biological regulation (GO:0065007);; molecular function: enzyme regulator activity (GO:0030234);; molecular function: binding (GO:0005488);; cellular component: extracellular region (GO:0005576);; cellular compo…
RGS11	0.323899	47	0.201307	22	0.132846	14	0.887195	77	1.47905	133	1.22144	150	0.00582533	-1.99451	down	--	--	Molecular Function: signal transducer activity (GO:0004871);; Cellular Component: heterotrimeric G-protein complex (GO:0005834);; Biological Process: intracellular signal transduction (GO:0035556);; Biological Process: termination of G-protein coupled receptor signaling pathway (GO:0038032);; Cellular Component: dendrite terminus (GO:0044292);;	K16449|0|oas:101121907|K16449 regulator of G-protein signaling | (RefSeq) RGS11; regulator of G-protein signaling 11	--	[T]	Signal transduction mechanisms	Regulator of G-protein signaling 9 OS=Bos taurus OX=9913 GN=RGS9 PE=1 SV=1	K	Transcription	PREDICTED: regulator of G-protein signaling 11 isoform X1 [Ovis aries]	molecular function: molecular transducer activity (GO:0060089);; cellular component: cell (GO:0005623);; cellular component: membrane (GO:0016020);; cellular component: macromolecular complex (GO:0032991);; cellular component: membrane part (GO:0044425);; cellular component: cell part (GO:0044464);; biological process: cellular process (GO:0009987);; biological process: signaling (GO:0023052);; b…
CCBE1	1.82084	312	4.35919	664	14.1344	2078	1.94138	298	2.14569	370	1.40714	252	0.00583516	1.8599	up	--	--	Biological Process: lymphangiogenesis (GO:0001946);; Molecular Function: calcium ion binding (GO:0005509);;	K19638|0|oas:101117553|K19638 collagen and calcium-binding EGF domain-containing protein 1 | (RefSeq) CCBE1; collagen and calcium binding EGF domains 1	--	[T]	Signal transduction mechanisms	Fibulin-5 OS=Bos taurus OX=9913 GN=FBLN5 PE=2 SV=1	S	Function unknown	PREDICTED: LOW QUALITY PROTEIN: collagen and calcium-binding EGF domain-containing protein 1 [Ovis aries]	biological process: developmental process (GO:0032502);; biological process: single-organism process (GO:0044699);; molecular function: binding (GO:0005488)
SH3D21	1.04295	331	0.64102	205	0.184644	61	1.80578	619	2.40239	918	2.24541	665	0.00588013	-1.79464	down	--	--	--	--	--	[T]	Signal transduction mechanisms	SH3 domain-containing protein 21 OS=Macaca fascicularis OX=9541 GN=SH3D21 PE=2 SV=1	S	Function unknown	PREDICTED: SH3 domain-containing protein 21 isoform X1 [Ovis aries]	--
SLC17A9	1.3401	279	2.04602	563	4.57207	1159	0.985394	225	0.931899	202	0.704751	215	0.0059101	1.75771	up	[G]	Carbohydrate transport and metabolism	Molecular Function: transporter activity (GO:0005215);; Cellular Component: integral component of membrane (GO:0016021);; Biological Process: transmembrane transport (GO:0055085);;	K12303|0|oas:101110694|K12303 MFS transporter, ACS family, solute carrier family 17 (sodium-dependent inorganic phosphate cotransporter), member 9 | (RefSeq) SLC17A9; solute carrier family 17 member 9	--	[G]	Carbohydrate transport and metabolism	Sialin OS=Ovis aries OX=9940 GN=SLC17A5 PE=2 SV=1	G	Carbohydrate transport and metabolism	PREDICTED: solute carrier family 17 member 9 isoform X1 [Ovis aries]	molecular function: transporter activity (GO:0005215);; cellular component: membrane (GO:0016020);; cellular component: membrane part (GO:0044425);; biological process: cellular process (GO:0009987);; biological process: single-organism process (GO:0044699);; biological process: localization (GO:0051179)
MSX1	15.7495	4274	21.2425	3622	3.23454	536	6.00771	1212	3.84305	690	4.74073	917	0.00592219	1.63755	up	--	--	--	K09341|8.26937e-101|oas:101114019|K09341 homeobox protein MSX | (RefSeq) MSX1; msh homeobox 1	HTLV-I infection (ko05166)	[R]	General function prediction only	Homeobox protein MSX-1 OS=Bos taurus OX=9913 GN=MSX1 PE=2 SV=2	K	Transcription	PREDICTED: LOW QUALITY PROTEIN: homeobox protein MSX-1 isoform X1 [Ovis aries]	--
Sheep_newGene_61240	0.061052	5	0.210177	45	0	0	0.419615	163	0.715659	123	0.585406	107	0.00592957	-2.94274	down	--	--	Molecular Function: olfactory receptor activity (GO:0004984);; Molecular Function: odorant binding (GO:0005549);; Biological Process: G-protein coupled receptor signaling pathway (GO:0007186);; Biological Process: sensory perception of smell (GO:0007608);; Cellular Component: membrane (GO:0016020);;	K04257|1.23889e-80|ssc:100514032|K04257 olfactory receptor | (RefSeq) olfactory receptor 1052-like	Olfactory transduction (ko04740)	--	--	Olfactory receptor-like protein OLF1 OS=Canis lupus familiaris OX=9615 PE=3 SV=1	S	Function unknown	olfactory receptor 1052-like [Sus scrofa]	biological process: cellular process (GO:0009987);; biological process: signaling (GO:0023052);; biological process: single-organism process (GO:0044699);; biological process: response to stimulus (GO:0050896);; biological process: biological regulation (GO:0065007);; molecular function: receptor activity (GO:0004872);; molecular function: molecular transducer activity (GO:0060089);; molecular fu…
C2CD4B	3.58128	1610	11.2314	5407	6.18425	2754	4.66735	2074	1.23456	596	1.77696	925	0.006029	1.47911	up	--	--	Cellular Component: nucleus (GO:0005634);;	--	--	--	--	C2 calcium-dependent domain-containing protein 4A OS=Bos taurus OX=9913 GN=C2CD4A PE=2 SV=1	S	Function unknown	PREDICTED: LOW QUALITY PROTEIN: C2 calcium-dependent domain-containing protein 4B [Ovis aries]	cellular component: cell (GO:0005623);; cellular component: organelle (GO:0043226);; cellular component: cell part (GO:0044464)
LOC105615982	0.514653	68	0.074237	12	0.108392	16	0.958394	128	1.45149	204	0.772504	134	0.00605261	-2.16789	down	--	--	--	--	--	[Z]	Cytoskeleton	--	Z	Cytoskeleton	PREDICTED: uncharacterized protein LOC105615982 [Ovis aries]	--
SLIT2	7.35218	6184	17.09	15428	70.3243	59418	12.4174	13025	7.34053	6871	3.41808	3804	0.0060915	1.86492	up	[K]	Transcription	Biological Process: metanephros development (GO:0001656);; Biological Process: ureteric bud development (GO:0001657);; Biological Process: in utero embryonic development (GO:0001701);; Biological Process: negative regulation of protein phosphorylation (GO:0001933);; Biological Process: cell migration involved in sprouting angiogenesis (GO:0002042);; Molecular Function: GTPase inhibitor activity (…	K06839|0|oas:100125611|K06839 slit 2 | (RefSeq) SLIT2; slit guidance ligand 2	Axon guidance (ko04360)	[WT]	Extracellular structures;; Signal transduction mechanisms	Leucine-rich repeat-containing G-protein coupled receptor 4 OS=Bos taurus OX=9913 GN=LGR4 PE=3 SV=3	S	Function unknown	PREDICTED: slit homolog 2 protein isoform X1 [Ovis aries]	biological process: multicellular organismal process (GO:0032501);; biological process: developmental process (GO:0032502);; biological process: single-organism process (GO:0044699);; biological process: biological regulation (GO:0065007);; biological process: cellular process (GO:0009987);; biological process: locomotion (GO:0040011);; biological process: localization (GO:0051179);; molecular fu…
ANXA3	40.4895	5628	47.8037	7117	18.0575	2487	18.159	2495	21.0033	3136	11.5777	1864	0.00609205	1.09411	up	--	--	--	K17089|0|oas:101111885|K17089 annexin A3 | (RefSeq) ANXA3; annexin A3	--	[U]	Intracellular trafficking, secretion, and vesicular transport	Annexin A3 OS=Bos taurus OX=9913 GN=ANXA3 PE=2 SV=3	S	Function unknown	PREDICTED: annexin A3 [Ovis aries musimon]	--
Sheep_newGene_36870	0.584762	246	1.3086	663	2.10938	952	0.52553	234	0.275591	129	0.391743	217	0.0060935	1.78431	up	--	--	--	--	--	--	--	--	--	--	hypothetical protein Celaphus_00000836, partial [Cervus elaphus hippelaphus]	--
ANKRD37	0.700414	118	0.056674	13	0.055028	10	1.04678	183	2.81967	468	1.03228	223	0.00612182	-2.51834	down	--	--	Cellular Component: nucleus (GO:0005634);; Cellular Component: cytoplasm (GO:0005737);;	--	--	[R]	General function prediction only	Ankyrin repeat domain-containing protein 37 OS=Bos taurus OX=9913 GN=ANKRD37 PE=2 SV=1	S	Function unknown	PREDICTED: ankyrin repeat domain-containing protein 37 isoform X1 [Ovis aries]	cellular component: cell (GO:0005623);; cellular component: organelle (GO:0043226);; cellular component: cell part (GO:0044464)
Sheep_newGene_122358	3.1016	2948	1.86116	1895	1.04742	987	4.11798	3868	3.72427	3802	5.31881	5853	0.00618836	-1.1107	down	--	--	--	--	--	--	--	Craniofacial development protein 2 OS=Tragulus javanicus OX=9849 GN=CFDP2 PE=2 SV=1	S	Function unknown	p97Bcnt [Tragulus javanicus]	--
DNAJB11	15.1409	2341	32.7886	5430	34.1384	5230	14.0372	2145	13.183	2190	13.9165	2492	0.00633459	1.03324	up	[O]	Posttranslational modification, protein turnover, chaperones	Cellular Component: nucleus (GO:0005634);; Cellular Component: endoplasmic reticulum lumen (GO:0005788);; Biological Process: protein folding (GO:0006457);; Biological Process: mRNA modification (GO:0016556);; Molecular Function: unfolded protein binding (GO:0051082);;	K09517|0|phd:102335708|K09517 DnaJ homolog subfamily B member 11 | (RefSeq) DNAJB11; DnaJ heat shock protein family (Hsp40) member B11	Protein processing in endoplasmic reticulum (ko04141)	[O]	Posttranslational modification, protein turnover, chaperones	DnaJ homolog subfamily B member 11 OS=Bos taurus OX=9913 GN=DNAJB11 PE=2 SV=1	O	Posttranslational modification, protein turnover, chaperones	dnaJ homolog subfamily B member 11 precursor [Bos taurus]	cellular component: cell (GO:0005623);; cellular component: organelle (GO:0043226);; cellular component: cell part (GO:0044464);; cellular component: membrane-enclosed lumen (GO:0031974);; cellular component: organelle part (GO:0044422);; biological process: metabolic process (GO:0008152);; biological process: cellular process (GO:0009987);; molecular function: binding (GO:0005488)
LOC443104	118.122	5451	187.435	9264	266.714	12194	116.655	5321	79.7214	3952	95.8211	5120	0.00634896	1.00603	up	--	--	Molecular Function: GTPase activity (GO:0003924);; Molecular Function: structural constituent of cytoskeleton (GO:0005200);; Molecular Function: GTP binding (GO:0005525);; Cellular Component: cytoplasmic microtubule (GO:0005881);; Biological Process: obsolete GTP catabolic process (GO:0006184);; Biological Process: microtubule-based process (GO:0007017);; Biological Process: protein polymerizatio…	K07374|1.70792e-90|oas:443104|K07374 tubulin alpha | (RefSeq) TUBA1; tubulin alpha-1B chain	Phagosome (ko04145);; Apoptosis (ko04210);; Gap junction (ko04540)	[Z]	Cytoskeleton	Tubulin alpha-1B chain OS=Pan troglodytes OX=9598 GN=TUBA1B PE=2 SV=1	Z	Cytoskeleton	PREDICTED: tubulin alpha chain isoform X1 [Ovis aries]	biological process: metabolic process (GO:0008152);; molecular function: catalytic activity (GO:0003824);; molecular function: structural molecule activity (GO:0005198);; molecular function: binding (GO:0005488);; cellular component: cell (GO:0005623);; cellular component: macromolecular complex (GO:0032991);; cellular component: organelle (GO:0043226);; cellular component: organelle part (GO:004…
Sheep_newGene_101527	0.048524	24	0.56496	300	1.38386	679	0.195866	96	0.058971	32	0.074688	43	0.00635661	2.63579	up	--	--	Biological Process: nucleotide-excision repair, DNA damage recognition (GO:0000715);; Biological Process: regulation of cytokine-mediated signaling pathway (GO:0001959);; Molecular Function: damaged DNA binding (GO:0003684);; Molecular Function: single-stranded DNA binding (GO:0003697);; Cellular Component: nucleolus (GO:0005730);; Cellular Component: cytoplasm (GO:0005737);; Cellular Component: …	--	--	--	--	--	S	Function unknown	Zinc finger protein 184, partial [Bos mutus]	biological process: cellular process (GO:0009987);; biological process: cellular component organization or biogenesis (GO:0071840);; biological process: biological regulation (GO:0065007);; molecular function: binding (GO:0005488);; cellular component: cell (GO:0005623);; cellular component: organelle (GO:0043226);; cellular component: organelle part (GO:0044422);; cellular component: cell part (…
RASD2	0.4246	99	0.480067	144	1.39516	343	1.11406	277	2.79164	816	4.05802	1368	0.00639163	-1.89361	down	[R]	General function prediction only	Biological Process: synaptic transmission, dopaminergic (GO:0001963);; Molecular Function: GTPase activity (GO:0003924);; Molecular Function: GTP binding (GO:0005525);; Biological Process: obsolete GTP catabolic process (GO:0006184);; Biological Process: small GTPase mediated signal transduction (GO:0007264);; Biological Process: locomotory behavior (GO:0007626);; Cellular Component: membrane (GO…	K07844|2.50794e-153|oas:101104309|K07844 RASD family, member 2 | (RefSeq) RASD2; RASD family member 2	--	[R]	General function prediction only	GTP-binding protein Di-Ras2 OS=Pongo abelii OX=9601 GN=DIRAS2 PE=2 SV=1	S	Function unknown	PREDICTED: GTP-binding protein Rhes isoform X1 [Ovis aries]	biological process: cellular process (GO:0009987);; biological process: signaling (GO:0023052);; biological process: single-organism process (GO:0044699);; biological process: metabolic process (GO:0008152);; molecular function: catalytic activity (GO:0003824);; molecular function: binding (GO:0005488);; biological process: response to stimulus (GO:0050896);; biological process: biological regula…
AKAP7	2.54174	895	1.44191	514	1.24805	330	3.7325	1205	5.30535	1807	4.88329	1757	0.00641963	-1.34826	down	--	--	Molecular Function: catalytic activity (GO:0003824);; Cellular Component: nucleus (GO:0005634);; Cellular Component: cytoplasm (GO:0005737);; Biological Process: RNA metabolic process (GO:0016070);; Molecular Function: protein kinase binding (GO:0019901);; Molecular Function: protein kinase A binding (GO:0051018);;	K16524|0|phd:102323347|K16524 A-kinase anchor protein 7 | (RefSeq) AKAP7; A-kinase anchoring protein 7	--	[K]	Transcription	--	S	Function unknown	PREDICTED: A-kinase anchor protein 7 isoform gamma isoform X2 [Ovis aries]	molecular function: catalytic activity (GO:0003824);; cellular component: cell (GO:0005623);; cellular component: organelle (GO:0043226);; cellular component: cell part (GO:0044464);; biological process: metabolic process (GO:0008152);; biological process: cellular process (GO:0009987);; molecular function: binding (GO:0005488)
TNC	3.0076	2285	10.3857	7440	46.6924	32891	9.53197	6450	3.16888	2309	3.50551	2850	0.00647709	1.97673	up	[X]	--	Cellular Component: basement membrane (GO:0005604);; Cellular Component: interstitial matrix (GO:0005614);; Cellular Component: extracellular space (GO:0005615);; Biological Process: neuromuscular junction development (GO:0007528);; Biological Process: positive regulation of cell proliferation (GO:0008284);; Biological Process: positive regulation of gene expression (GO:0010628);; Biological Proc…	K06252|0|chx:102179198|K06252 tenascin | (RefSeq) TNC; tenascin C	PI3K-Akt signaling pathway (ko04151);; Focal adhesion (ko04510);; ECM-receptor interaction (ko04512);; MicroRNAs in cancer (ko05206)	[TW]	Signal transduction mechanisms;; Extracellular structures	Tenascin OS=Sus scrofa OX=9823 GN=TNC PE=1 SV=1	S	Function unknown	PREDICTED: tenascin isoform X1 [Ovis aries]	cellular component: extracellular region (GO:0005576);; cellular component: extracellular matrix (GO:0031012);; cellular component: extracellular matrix part (GO:0044420);; cellular component: extracellular region part (GO:0044421);; biological process: cellular process (GO:0009987);; biological process: single-organism process (GO:0044699);; biological process: cellular component organization or…
SGCB	14.1599	5871	7.04776	3282	10.0529	4155	18.459	7705	15.2803	6981	30.0606	14517	0.006535	-1.00624	down	--	--	--	K12566|0|chx:102169269|K12566 beta-sarcoglycan | (RefSeq) SGCB; sarcoglycan beta	Hypertrophic cardiomyopathy (HCM) (ko05410);; Arrhythmogenic right ventricular cardiomyopathy (ARVC) (ko05412);; Dilated cardiomyopathy (ko05414);; Viral myocarditis (ko05416)	--	--	Beta-sarcoglycan OS=Oryctolagus cuniculus OX=9986 GN=SGCB PE=1 SV=1	U	Intracellular trafficking, secretion, and vesicular transport	PREDICTED: beta-sarcoglycan [Capra hircus]	--
LOC101108763	0.278517	78	0.462129	98	0.612902	137	0.276554	47	0.023033	7	0.053533	17	0.00660577	2.19063	up	[V]	Defense mechanisms	Molecular Function: drug transmembrane transporter activity (GO:0015238);; Molecular Function: antiporter activity (GO:0015297);; Cellular Component: membrane (GO:0016020);;	K03327|0|oas:101108763|K03327 multidrug resistance protein, MATE family | (RefSeq) SLC47A1; multidrug and toxin extrusion protein 1	--	[R]	General function prediction only	Multidrug and toxin extrusion protein 1 OS=Pongo abelii OX=9601 GN=SLC47A1 PE=2 SV=1	V	Defense mechanisms	PREDICTED: LOW QUALITY PROTEIN: multidrug and toxin extrusion protein 1 isoform X1 [Ovis aries]	biological process: cellular process (GO:0009987);; biological process: single-organism process (GO:0044699);; biological process: response to stimulus (GO:0050896);; biological process: localization (GO:0051179);; molecular function: transporter activity (GO:0005215);; cellular component: membrane (GO:0016020)
LOC101106409	1.25811	531	1.08969	622	0.15129	88	0.84329	357	2.52082	1443	6.34575	4022	0.00662413	-2.08923	down	[T]	Signal transduction mechanisms	Biological Process: bile acid conjugation (GO:0002152);; Molecular Function: receptor binding (GO:0005102);; Cellular Component: peroxisome (GO:0005777);; Cellular Component: cytosol (GO:0005829);; Biological Process: glycine metabolic process (GO:0006544);; Biological Process: acyl-CoA metabolic process (GO:0006637);; Biological Process: bile acid biosynthetic process (GO:0006699);; Molecular Fu…	K00659|0|oas:101106409|K00659 bile acid-CoA:amino acid N-acyltransferase [EC:2.3.1.65 3.1.2.2] | (RefSeq) acyl-coenzyme A amino acid N-acyltransferase 2-like	Primary bile acid biosynthesis (ko00120);; Taurine and hypotaurine metabolism (ko00430);; Biosynthesis of unsaturated fatty acids (ko01040);; Peroxisome (ko04146);; Bile secretion (ko04976)	--	--	--	S	Function unknown	PREDICTED: acyl-coenzyme A amino acid N-acyltransferase 2-like [Ovis aries]	biological process: metabolic process (GO:0008152);; biological process: cellular process (GO:0009987);; biological process: single-organism process (GO:0044699);; molecular function: binding (GO:0005488);; cellular component: cell (GO:0005623);; cellular component: organelle (GO:0043226);; cellular component: cell part (GO:0044464);; molecular function: catalytic activity (GO:0003824)
LOC105601991	0.200086	129	0.099951	65	0.116927	75	0.594628	251	0.400627	288	0.847653	430	0.00664525	-1.72577	down	[R]	General function prediction only	--	K09228|0|oas:105601991|K09228 KRAB domain-containing zinc finger protein | (RefSeq) zinc finger protein 836-like	--	[R]	General function prediction only	Zinc finger protein 813 OS=Pongo abelii OX=9601 GN=ZNF813 PE=2 SV=1	S	Function unknown	PREDICTED: zinc finger protein 836-like isoform X1 [Ovis aries]	--
PTGER4	1.90694	711	2.74159	1058	6.43928	2197	1.94891	724	0.818385	324	0.748336	325	0.00669869	1.61281	up	--	--	Molecular Function: prostaglandin E receptor activity (GO:0004957);; Cellular Component: plasma membrane (GO:0005886);; Biological Process: adenylate cyclase-modulating G-protein coupled receptor signaling pathway (GO:0007188);; Cellular Component: integral component of membrane (GO:0016021);; Biological Process: regulation of ossification (GO:0030278);; Biological Process: response to lipopolysa…	K04261|0|oas:101104343|K04261 prostaglandin E receptor 4 | (RefSeq) PTGER4, pge2r-EP4; prostaglandin E receptor 4	Neuroactive ligand-receptor interaction (ko04080);; Inflammatory mediator regulation of TRP channels (ko04750);; Renin secretion (ko04924);; Pathways in cancer (ko05200)	[R]	General function prediction only	Prostaglandin E2 receptor EP4 subtype OS=Bos taurus OX=9913 GN=PTGER4 PE=2 SV=1	U	Intracellular trafficking, secretion, and vesicular transport	PREDICTED: prostaglandin E2 receptor EP4 subtype isoform X1 [Ovis aries]	biological process: cellular process (GO:0009987);; biological process: signaling (GO:0023052);; biological process: single-organism process (GO:0044699);; biological process: response to stimulus (GO:0050896);; biological process: biological regulation (GO:0065007);; molecular function: receptor activity (GO:0004872);; molecular function: molecular transducer activity (GO:0060089);; cellular com…
PAX2	1.52484	759	1.4284	972	1.16311	793	1.5263	1773	1.77262	2093	1.56829	1910	0.00673556	-1.09592	down	--	--	Biological Process: negative regulation of transcription from RNA polymerase II promoter (GO:0000122);; Molecular Function: core promoter proximal region sequence-specific DNA binding (GO:0000987);; Biological Process: cell fate determination (GO:0001709);; Biological Process: neural tube closure (GO:0001843);; Biological Process: optic cup morphogenesis involved in camera-type eye development (G…	K15608|0|rro:104656481|K15608 paired box protein 2 | (RefSeq) PAX2; paired box 2	--	[K]	Transcription	Paired box protein Pax-8 OS=Pongo abelii OX=9601 GN=PAX8 PE=2 SV=1	K	Transcription	PREDICTED: paired box protein Pax-2 isoform X6 [Myotis brandtii]	biological process: biological regulation (GO:0065007);; molecular function: binding (GO:0005488);; biological process: cellular process (GO:0009987);; biological process: developmental process (GO:0032502);; biological process: single-organism process (GO:0044699);; biological process: multicellular organismal process (GO:0032501);; cellular component: cell (GO:0005623);; cellular component: org…
IGSF3	1.95132	1474	2.31227	1878	1.61644	1227	4.94031	3694	3.03355	2484	4.21282	3544	0.0067474	-1.00186	down	--	--	--	K06522|0|oas:101110899|K06522 immunoglobulin superfamily, member 2/3 | (RefSeq) IGSF3; immunoglobulin superfamily member 3	--	--	--	--	U	Intracellular trafficking, secretion, and vesicular transport	PREDICTED: immunoglobulin superfamily member 3 isoform X1 [Ovis aries]	--
GRB7	6.6524	1421	3.71067	1073	1.12436	294	8.46593	1772	14.2365	3439	10.825	2639	0.00680407	-1.39702	down	--	--	Molecular Function: RNA binding (GO:0003723);; Cellular Component: cytosol (GO:0005829);; Cellular Component: plasma membrane (GO:0005886);; Cellular Component: focal adhesion (GO:0005925);; Biological Process: signal transduction (GO:0007165);; Cellular Component: cytoplasmic stress granule (GO:0010494);; Biological Process: negative regulation of translation (GO:0017148);; Molecular Function: p…	--	--	[T]	Signal transduction mechanisms	Growth factor receptor-bound protein 7 OS=Bos taurus OX=9913 GN=GRB7 PE=2 SV=1	T	Signal transduction mechanisms	PREDICTED: growth factor receptor-bound protein 7 isoform X1 [Ovis aries]	molecular function: binding (GO:0005488);; cellular component: cell (GO:0005623);; cellular component: cell part (GO:0044464);; cellular component: membrane (GO:0016020);; cellular component: cell junction (GO:0030054);; biological process: cellular process (GO:0009987);; biological process: response to stimulus (GO:0050896);; biological process: biological regulation (GO:0065007);; cellular comp…
LOC101118415	0.138172	20	0.276537	43	0.388197	56	0.776373	111	0.528583	83	2.19659	368	0.00680745	-2.0832	down	--	--	Biological Process: ion transport (GO:0006811);; Cellular Component: endosome membrane (GO:0010008);; Cellular Component: integral component of membrane (GO:0016021);; Molecular Function: oxidoreductase activity (GO:0016491);; Biological Process: electron transport chain (GO:0022900);; Molecular Function: metal ion binding (GO:0046872);; Biological Process: iron ion homeostasis (GO:0055072);;	K14737|0|oas:101118415|K14737 metalloreductase STEAP1 [EC:1.16.1.-] | (RefSeq) metalloreductase STEAP1	Mineral absorption (ko04978)	--	--	Metalloreductase STEAP1 OS=Sus scrofa OX=9823 GN=STEAP1 PE=2 SV=1	U	Intracellular trafficking, secretion, and vesicular transport	PREDICTED: metalloreductase STEAP1 isoform X1 [Ovis aries]	biological process: single-organism process (GO:0044699);; biological process: localization (GO:0051179);; cellular component: cell (GO:0005623);; cellular component: membrane (GO:0016020);; cellular component: organelle (GO:0043226);; cellular component: organelle part (GO:0044422);; cellular component: cell part (GO:0044464);; cellular component: membrane part (GO:0044425);; biological process:…
Sheep_newGene_51661	0.395065	101	1.98106	539	0.21503	55	2.78415	700	3.51893	960	4.25497	1252	0.00681689	-1.99444	down	--	--	Molecular Function: receptor binding (GO:0005102);; Cellular Component: peroxisome (GO:0005777);; Biological Process: putrescine biosynthetic process (GO:0009446);; Biological Process: putrescine catabolic process (GO:0009447);; Biological Process: spermidine catabolic process (GO:0046203);; Biological Process: spermine catabolic process (GO:0046208);; Molecular Function: polyamine oxidase activi…	--	--	--	--	--	S	Function unknown	PREDICTED: EF-hand calcium-binding domain-containing protein 1 isoform X5 [Ovis aries]	molecular function: binding (GO:0005488);; cellular component: cell (GO:0005623);; cellular component: organelle (GO:0043226);; cellular component: cell part (GO:0044464);; biological process: metabolic process (GO:0008152);; biological process: cellular process (GO:0009987);; biological process: single-organism process (GO:0044699);; molecular function: catalytic activity (GO:0003824);; biologic…
GLIPR2	12.1448	1219	12.7216	1368	23.5084	2338	9.15845	909	5.35492	578	5.78421	673	0.0068805	1.28715	up	[S]	Function unknown	Cellular Component: extracellular region (GO:0005576);;	--	--	[S]	Function unknown	GLIPR1-like protein 1 OS=Bos taurus OX=9913 GN=GLIPR1L1 PE=1 SV=1	S	Function unknown	Golgi-associated plant pathogenesis-related protein 1 [Bos taurus]	cellular component: extracellular region (GO:0005576)
TSHZ1	6.58808	2979	8.57	6463	26.885	13103	5.79349	2381	5.49333	3271	7.85327	4751	0.00689451	1.26253	up	--	--	Molecular Function: transcription factor activity, sequence-specific DNA binding (GO:0003700);; Cellular Component: nucleus (GO:0005634);; Biological Process: anterior/posterior pattern specification (GO:0009952);; Biological Process: middle ear morphogenesis (GO:0042474);; Molecular Function: sequence-specific DNA binding (GO:0043565);; Molecular Function: metal ion binding (GO:0046872);; Biolog…	K09236|0|oas:101110198|K09236 teashirt | (RefSeq) TSHZ1; teashirt zinc finger homeobox 1	--	--	--	Teashirt homolog 2 OS=Sus scrofa OX=9823 GN=TSHZ2 PE=3 SV=1	S	Function unknown	PREDICTED: LOW QUALITY PROTEIN: teashirt homolog 1 isoform X1 [Ovis aries]	biological process: biological regulation (GO:0065007);; molecular function: nucleic acid binding transcription factor activity (GO:0001071);; cellular component: cell (GO:0005623);; cellular component: organelle (GO:0043226);; cellular component: cell part (GO:0044464);; biological process: multicellular organismal process (GO:0032501);; biological process: developmental process (GO:0032502);; b…
Sheep_newGene_6000	0.096092	68	0.106263	122	0.799223	235	1.51673	650	0.195589	159	3.10343	1111	0.00690766	-2.03842	down	--	--	Biological Process: detection of chemical stimulus involved in sensory perception of bitter taste (GO:0001580);; Molecular Function: RNA-directed DNA polymerase activity (GO:0003964);; Molecular Function: metalloendopeptidase activity (GO:0004222);; Molecular Function: G-protein coupled receptor activity (GO:0004930);; Molecular Function: ATP binding (GO:0005524);; Molecular Function: phospholipi…	K08474|2.80516e-33|bta:664647|K08474 taste receptor type 2 | (RefSeq) T2R65A; bitter taste receptor Bota-T2R65A	--	--	--	--	--	--	reverse transcriptase-like [Bos taurus]	biological process: multicellular organismal process (GO:0032501);; biological process: single-organism process (GO:0044699);; biological process: response to stimulus (GO:0050896);; biological process: metabolic process (GO:0008152);; biological process: cellular process (GO:0009987);; molecular function: catalytic activity (GO:0003824);; biological process: signaling (GO:0023052);; biological p…
Sheep_newGene_134208	0.217413	59	0.133902	22	0.0384	8	0.570962	91	0.325043	129	0.641949	209	0.00702034	-2.14536	down	--	--	Molecular Function: actin binding (GO:0003779);; Molecular Function: RNA-directed DNA polymerase activity (GO:0003964);; Molecular Function: phospholipid binding (GO:0005543);; Cellular Component: proteinaceous extracellular matrix (GO:0005578);; Cellular Component: intracellular (GO:0005622);; Cellular Component: plasma membrane (GO:0005886);; Biological Process: RNA-dependent DNA biosynthetic p…	K08111|3.1736e-13|bom:102284894|K08111 glypican 5 | (RefSeq) GPC5, Glypican-5; glypican 5	--	--	--	--	O	Posttranslational modification, protein turnover, chaperones	reverse transcriptase-like [Bos taurus]	molecular function: binding (GO:0005488);; biological process: metabolic process (GO:0008152);; biological process: cellular process (GO:0009987);; molecular function: catalytic activity (GO:0003824);; cellular component: extracellular region (GO:0005576);; cellular component: extracellular matrix (GO:0031012);; cellular component: extracellular region part (GO:0044421);; cellular component: cell…
Sheep_newGene_9337	1.39454	270	2.54071	501	6.06372	1111	1.04582	200	0.460353	96	1.24244	278	0.00706853	1.84419	up	--	--	Cellular Component: nucleus (GO:0005634);; Cellular Component: cytoplasm (GO:0005737);; Cellular Component: microtubule organizing center (GO:0005815);; Biological Process: positive regulation of transcription, DNA-templated (GO:0045893);; Biological Process: positive regulation of mitochondrial depolarization (GO:0051901);; Biological Process: positive regulation of release of cytochrome c from …	--	--	--	--	Protein AF1q OS=Bos taurus OX=9913 GN=MLLT11 PE=3 SV=1	K	Transcription	protein AF1q isoform X1 [Equus caballus]	cellular component: cell (GO:0005623);; cellular component: organelle (GO:0043226);; cellular component: cell part (GO:0044464);; cellular component: organelle part (GO:0044422);; biological process: biological regulation (GO:0065007);; biological process: cellular process (GO:0009987);; biological process: signaling (GO:0023052);; biological process: single-organism process (GO:0044699);; biolog…
TNFRSF12A	31.7845	3076	72.0877	7471	55.0029	5273	40.8076	3903	11.9319	1241	13.3061	1491	0.0071619	1.2955	up	--	--	Cellular Component: ruffle (GO:0001726);; Cellular Component: plasma membrane (GO:0005886);; Biological Process: apoptotic process (GO:0006917);; Biological Process: substrate-dependent cell migration, cell attachment to substrate (GO:0006931);; Cellular Component: cell surface (GO:0009986);; Biological Process: positive regulation of axon extension (GO:0045773);; Biological Process: positive reg…	K05149|7.12441e-46|chx:102177022|K05149 tumor necrosis factor receptor superfamily member 12A | (RefSeq) TNFRSF12A; TNF receptor superfamily member 12A	Cytokine-cytokine receptor interaction (ko04060)	--	--	--	U	Intracellular trafficking, secretion, and vesicular transport	PREDICTED: tumor necrosis factor receptor superfamily member 12A [Capra hircus]	cellular component: cell (GO:0005623);; cellular component: cell part (GO:0044464);; cellular component: membrane (GO:0016020);; biological process: biological adhesion (GO:0022610);; biological process: cellular process (GO:0009987);; biological process: multicellular organismal process (GO:0032501);; biological process: developmental process (GO:0032502);; biological process: single-organism pr…
DNMT3B	2.10876	2000	0.363709	155	1.40711	374	0.93787	222	0.474593	202	0.88427	196	0.00718432	2.12713	up	[L]	Replication, recombination and repair	Molecular Function: transferase activity (GO:0016740);;	K17399|0|oas:106990108|K17399 DNA (cytosine-5)-methyltransferase 3B [EC:2.1.1.37] | (RefSeq) DNMT3B; DNA methyltransferase 3 beta	Cysteine and methionine metabolism (ko00270);; MicroRNAs in cancer (ko05206)	--	--	--	L	Replication, recombination and repair	PREDICTED: DNA (cytosine-5)-methyltransferase 3B isoform X1 [Ovis aries]	biological process: metabolic process (GO:0008152);; molecular function: catalytic activity (GO:0003824)
JUNB	12.2683	1605	48.1764	6751	69.1687	8965	26.0916	3374	11.8844	1670	11.2173	1700	0.00725915	1.43747	up	--	--	Molecular Function: RNA polymerase II regulatory region sequence-specific DNA binding (GO:0000977);; Biological Process: vasculogenesis (GO:0001570);; Biological Process: osteoblast differentiation (GO:0001649);; Biological Process: trophectodermal cell differentiation (GO:0001829);; Molecular Function: transcription factor activity, sequence-specific DNA binding (GO:0003700);; Cellular Component…	K09028|3.69638e-165|oas:443117|K09028 transcription factor jun-B | (RefSeq) JUNB; JunB proto-oncogene, AP-1 transcription factor subunit	Osteoclast differentiation (ko04380);; TNF signaling pathway (ko04668)	[K]	Transcription	Transcription factor jun-B OS=Bos taurus OX=9913 GN=JUNB PE=2 SV=1	K	Transcription	PREDICTED: LOW QUALITY PROTEIN: transcription factor jun-B isoform X1 [Ovis aries]	molecular function: binding (GO:0005488);; biological process: cellular process (GO:0009987);; biological process: developmental process (GO:0032502);; biological process: single-organism process (GO:0044699);; biological process: biological regulation (GO:0065007);; molecular function: nucleic acid binding transcription factor activity (GO:0001071);; cellular component: cell (GO:0005623);; cellu…
THY1	11.2537	2577	10.7486	2637	17.3748	3943	4.38187	992	9.85768	2425	2.67453	710	0.00728113	1.26154	up	--	--	Biological Process: angiogenesis (GO:0001525);; Molecular Function: GTPase activator activity (GO:0005100);; Molecular Function: integrin binding (GO:0005178);; Cellular Component: endoplasmic reticulum (GO:0005783);; Biological Process: negative regulation of protein kinase activity (GO:0006469);; Biological Process: cytoskeleton organization (GO:0007010);; Cellular Component: apical plasma memb…	K06514|9.78985e-97|oas:101109906|K06514 Thy-1 cell surface antigen | (RefSeq) THY1; Thy-1 cell surface antigen	Leukocyte transendothelial migration (ko04670)	--	--	Thy-1 membrane glycoprotein OS=Macaca mulatta OX=9544 GN=THY1 PE=2 SV=1	D	Cell cycle control, cell division, chromosome partitioning	PREDICTED: thy-1 membrane glycoprotein [Ovis aries]	biological process: developmental process (GO:0032502);; biological process: single-organism process (GO:0044699);; biological process: biological regulation (GO:0065007);; molecular function: enzyme regulator activity (GO:0030234);; molecular function: binding (GO:0005488);; cellular component: cell (GO:0005623);; cellular component: organelle (GO:0043226);; cellular component: cell part (GO:004…
Sheep_newGene_96156	6.72614	7756	4.20125	6229	3.74433	5980	21.455	34996	6.29124	9726	4.9847	8303	0.00729063	-1.37459	down	--	--	Biological Process: detection of chemical stimulus involved in sensory perception of bitter taste (GO:0001580);; Molecular Function: RNA-directed DNA polymerase activity (GO:0003964);; Molecular Function: G-protein coupled receptor activity (GO:0004930);; Molecular Function: phospholipid binding (GO:0005543);; Cellular Component: proteinaceous extracellular matrix (GO:0005578);; Cellular Componen…	K09228|1.11823e-31|bta:100138479|K09228 KRAB domain-containing zinc finger protein | (RefSeq) zinc finger protein 510	--	--	--	LINE-1 reverse transcriptase homolog OS=Nycticebus coucang OX=9470 PE=3 SV=1	S	Function unknown	reverse transcriptase-like [Bos taurus]	biological process: multicellular organismal process (GO:0032501);; biological process: single-organism process (GO:0044699);; biological process: response to stimulus (GO:0050896);; biological process: metabolic process (GO:0008152);; biological process: cellular process (GO:0009987);; molecular function: catalytic activity (GO:0003824);; biological process: signaling (GO:0023052);; biological p…
GFRA2	0.763252	158	0.70468	173	2.40015	771	0.477268	134	0.290872	63	0.43698	86	0.0073125	2.07405	up	--	--	Molecular Function: receptor activity (GO:0004872);; Cellular Component: plasma membrane (GO:0005886);; Biological Process: transmembrane receptor protein tyrosine kinase signaling pathway (GO:0007169);; Biological Process: nervous system development (GO:0007399);; Cellular Component: anchored component of membrane (GO:0031225);;	--	--	--	--	GDNF family receptor alpha-2 OS=Bos taurus OX=9913 GN=GFRA2 PE=2 SV=1	O	Posttranslational modification, protein turnover, chaperones	PREDICTED: GDNF family receptor alpha-2 isoform X2 [Ovis aries]	molecular function: receptor activity (GO:0004872);; cellular component: cell (GO:0005623);; cellular component: membrane (GO:0016020);; cellular component: cell part (GO:0044464);; biological process: cellular process (GO:0009987);; biological process: signaling (GO:0023052);; biological process: single-organism process (GO:0044699);; biological process: response to stimulus (GO:0050896);; biolo…
SARDH	1.99529	502	0.814148	230	1.74123	460	3.349	992	3.72297	887	4.59462	1613	0.00737828	-1.41996	down	[E]	Amino acid transport and metabolism	Molecular Function: aminomethyltransferase activity (GO:0004047);; Cellular Component: mitochondrion (GO:0005739);; Biological Process: glycine catabolic process (GO:0006546);; Molecular Function: oxidoreductase activity (GO:0016491);;	K00314|0|oas:101110407|K00314 sarcosine dehydrogenase [EC:1.5.8.3] | (RefSeq) SARDH; sarcosine dehydrogenase	Glycine, serine and threonine metabolism (ko00260)	[E]	Amino acid transport and metabolism	Pyruvate dehydrogenase phosphatase regulatory subunit, mitochondrial OS=Bos taurus OX=9913 GN=PDPR PE=1 SV=1	E	Amino acid transport and metabolism	PREDICTED: sarcosine dehydrogenase, mitochondrial isoform X1 [Ovis aries]	biological process: metabolic process (GO:0008152);; molecular function: catalytic activity (GO:0003824);; cellular component: cell (GO:0005623);; cellular component: organelle (GO:0043226);; cellular component: cell part (GO:0044464);; biological process: cellular process (GO:0009987);; biological process: single-organism process (GO:0044699)
Sheep_newGene_114997	0.379713	32	0.430008	39	0.278639	24	0.930672	77	1.44249	130	1.54711	150	0.00741233	-1.79217	down	--	--	--	--	--	--	--	--	--	--	TPA: hypothetical protein BOS_5914 [Bos taurus]	--
CTPS1	2.17469	765	3.98039	1842	10.0207	4106	2.87637	1014	1.73281	730	1.87462	872	0.00750992	1.47455	up	[F]	Nucleotide transport and metabolism	Molecular Function: CTP synthase activity (GO:0003883);; Biological Process: CTP biosynthetic process (GO:0006241);;	K01937|0|oas:101103276|K01937 CTP synthase [EC:6.3.4.2] | (RefSeq) CTPS1; CTP synthase 1	Pyrimidine metabolism (ko00240)	[F]	Nucleotide transport and metabolism	CTP synthase 2 OS=Bos taurus OX=9913 GN=CTPS2 PE=2 SV=1	F	Nucleotide transport and metabolism	PREDICTED: CTP synthase 1 isoform X1 [Ovis aries]	biological process: metabolic process (GO:0008152);; molecular function: catalytic activity (GO:0003824);; biological process: cellular process (GO:0009987);; biological process: single-organism process (GO:0044699)
ANGPT4	0.713377	584	0.527987	244	0.279332	224	0.80199	649	1.29553	1139	1.43975	1509	0.00760043	-1.51875	down	--	--	Cellular Component: extracellular space (GO:0005615);; Biological Process: negative regulation of angiogenesis (GO:0016525);; Molecular Function: transmembrane receptor protein tyrosine kinase activator activity (GO:0030297);; Molecular Function: receptor tyrosine kinase binding (GO:0030971);; Biological Process: negative regulation of apoptotic process (GO:0043066);; Biological Process: positive…	K05467|0|oas:101107460|K05467 angiopoietin 4 | (RefSeq) ANGPT4; angiopoietin 4	Ras signaling pathway (ko04014);; Rap1 signaling pathway (ko04015);; HIF-1 signaling pathway (ko04066);; PI3K-Akt signaling pathway (ko04151)	[R]	General function prediction only	Angiopoietin-4 OS=Bos taurus OX=9913 GN=ANGPT4 PE=2 SV=1	S	Function unknown	PREDICTED: angiopoietin-4 isoform X1 [Ovis aries]	cellular component: extracellular region (GO:0005576);; cellular component: extracellular region part (GO:0044421);; biological process: biological regulation (GO:0065007);; molecular function: enzyme regulator activity (GO:0030234);; molecular function: receptor regulator activity (GO:0030545);; molecular function: binding (GO:0005488);; biological process: cellular process (GO:0009987);; biolog…
Sheep_newGene_159516	0.060728	23	0.078369	29	0.092802	34	0.260969	73	0.284013	93	0.438412	166	0.00765197	-1.81128	down	--	--	Molecular Function: actin binding (GO:0003779);; Molecular Function: phospholipid binding (GO:0005543);; Cellular Component: proteinaceous extracellular matrix (GO:0005578);; Cellular Component: plasma membrane (GO:0005886);; Cellular Component: anchored component of membrane (GO:0031225);; Molecular Function: heparan sulfate proteoglycan binding (GO:0043395);;	--	--	--	--	--	S	Function unknown	reverse transcriptase-like [Bos taurus]	molecular function: binding (GO:0005488);; cellular component: extracellular region (GO:0005576);; cellular component: extracellular matrix (GO:0031012);; cellular component: extracellular region part (GO:0044421);; cellular component: cell (GO:0005623);; cellular component: membrane (GO:0016020);; cellular component: cell part (GO:0044464);; cellular component: membrane part (GO:0044425)
RENBP	2.94264	670	3.70177	828	1.96369	432	6.23876	1153	5.80551	1280	9.99203	2659	0.00771056	-1.28309	down	[G]	Carbohydrate transport and metabolism	Molecular Function: mannose-6-phosphate isomerase activity (GO:0004476);; Biological Process: mannose metabolic process (GO:0006013);; Biological Process: N-acetylglucosamine metabolic process (GO:0006044);; Biological Process: N-acetylneuraminate catabolic process (GO:0019262);; Molecular Function: N-acylglucosamine 2-epimerase activity (GO:0050121);;	K01787|0|oas:101107767|K01787 N-acylglucosamine 2-epimerase [EC:5.1.3.8] | (RefSeq) RENBP; renin binding protein	Amino sugar and nucleotide sugar metabolism (ko00520)	--	--	N-acylglucosamine 2-epimerase OS=Bos taurus OX=9913 GN=RENBP PE=2 SV=2	G	Carbohydrate transport and metabolism	PREDICTED: N-acylglucosamine 2-epimerase isoform X3 [Ovis aries musimon]	biological process: metabolic process (GO:0008152);; molecular function: catalytic activity (GO:0003824);; biological process: single-organism process (GO:0044699);; biological process: cellular process (GO:0009987)
[truncated: 463 more rows]
