# Supplementary material for: Roles of WNT6 in Sheep Endometrial Epithelial Cell Cycle Progression and Uterine Glands Organogenesis
Source: Vet Sci. 2021 Dec 9;8(12):316. doi: 10.3390/vetsci8120316 (PMC8708052; doi:10.3390/vetsci8120316)
Supplement: Supplementary file 1 [file vetsci-08-00316-s001.zip › vetsci-1438271-supplementary/Additional files/Additional file S2.xlsx]

## Sheet: Sheet1
#Kegg_pathway	ko_id	Cluster_frequency	Genome_frequency	P-value	Corrected_P-value	rich_factor
TGF-beta signaling pathway	ko04350	12 out of 304 3.94736842105263%	87 out of 8964 0.970548862115127%	3.38122e-05	0.00825018	4.06715
Wnt signaling pathway	ko04310	16 out of 304 5.26315789473684%	195 out of 8964 2.17536813922356%	0.000950633	0.231954	2.41943
TNF signaling pathway	ko04668	11 out of 304 3.61842105263158%	111 out of 8964 1.23828647925033%	0.00131676	0.32129	2.92212
ECM-receptor interaction	ko04512	9 out of 304 2.96052631578947%	95 out of 8964 1.05979473449353%	0.00480339	1	2.79349
Hippo signaling pathway	ko04390	14 out of 304 4.60526315789474%	198 out of 8964 2.20883534136546%	0.00740697	1	2.08493
Ovarian steroidogenesis	ko04913	5 out of 304 1.64473684210526%	61 out of 8964 0.680499776885319%	0.0552229	1	2.41695
VEGF signaling pathway	ko04370	5 out of 304 1.64473684210526%	62 out of 8964 0.691655510932619%	0.0584782	1	2.37797
Focal adhesion	ko04510	12 out of 304 3.94736842105263%	223 out of 8964 2.48772869254797%	0.0768156	1	1.58674
PI3K-Akt signaling pathway	ko04151	20 out of 304 6.57894736842105%	430 out of 8964 4.79696564033913%	0.0937092	1	1.37148
cAMP signaling pathway	ko04024	12 out of 304 3.94736842105263%	231 out of 8964 2.57697456492637%	0.0938228	1	1.53178
MAPK signaling pathway	ko04010	15 out of 304 4.93421052631579%	309 out of 8964 3.4471218206158%	0.103204	1	1.4314
Oxytocin signaling pathway	ko04921	9 out of 304 2.96052631578947%	165 out of 8964 1.84069611780455%	0.108263	1	1.60837
Complement and coagulation cascades	ko04610	6 out of 304 1.97368421052632%	97 out of 8964 1.08210620258813%	0.111191	1	1.82393
Rap1 signaling pathway	ko04015	13 out of 304 4.27631578947368%	267 out of 8964 2.97858099062918%	0.12115	1	1.43569
p53 signaling pathway	ko04115	5 out of 304 1.64473684210526%	80 out of 8964 0.892458723784025%	0.134795	1	1.84293
HIF-1 signaling pathway	ko04066	6 out of 304 1.97368421052632%	109 out of 8964 1.21597501115573%	0.165	1	1.62313
Cell adhesion molecules (CAMs)	ko04514	10 out of 304 3.28947368421053%	214 out of 8964 2.38732708612227%	0.190893	1	1.37789
GnRH signaling pathway	ko04912	5 out of 304 1.64473684210526%	97 out of 8964 1.08210620258813%	0.2325	1	1.51994
mTOR signaling pathway	ko04150	9 out of 304 2.96052631578947%	204 out of 8964 2.27576974564926%	0.256202	1	1.30089
Endometrial cancer	ko05213	3 out of 304 0.986842105263158%	53 out of 8964 0.591253904506917%	0.267521	1	1.66907
